# Supplementary material for: Projection-specific circuits of retrosplenial cortex with differential contributions to spatial cognition
Source: Mol Psychiatry. 2024 Nov 7;30(5):2068–84. doi: 10.1038/s41380-024-02819-8 (PMC12014379; doi:10.1038/s41380-024-02819-8)
Supplement: Supplementary file 7 — Supplementary table 1: Viral information [file 41380_2024_2819_MOESM7_ESM.xlsx]

## Sheet: Mouse Information Table
	Table 1. Mouse and Viral Information
	Project	Group		Mouse stain	# of cases	Injection site		Coordinates (mm)			Virus	Company	Plasmid#
	Mapping inputs to projecting-specific RSCg neurons	M2		C57	5	M2		AP: -0.22;	ML: -0.83;	DV: -1.18	rAAV2-retro-Cre	Addgene	105553
						RSC		AP: -2.46;	ML: -0.2;	DV:-0.93	AAV8-hsyn-DIO-TC66T-2A-eGFP-2A-oG	SALK Institute	74289
											EnvA-SADΔG-RV-DsRed	UCI CNCM
		AD		C57	5	AD		AP: -0.82;	ML: -0.79;	DV: -2.91	rAAV2-retro-Cre	Addgene	105553
						RSC		AP: -2.46;	ML: -0.2;	DV:-0.93	AAV8-hsyn-DIO-TC66T-2A-eGFP-2A-oG	SALK Institute	74289
											EnvA-SADΔG-RV-DsRed	UCI CNCM
	Mapping projecting-specific RSCg projections	M2		C57	3	M2		AP: -0.22;	ML: -0.83;	DV: -1.18	rAAV2-retro-Cre	Addgene	105553
						RSCg		AP: -2.46;	ML: -0.2;	DV:-0.93	AAV-DJ-hsyn-DIO-SynaptoTAG2-GFP/tdTomato	UT Southwest
		AD		C57	3	AD		AP: -0.82;	ML: -0.79;	DV: -2.91	rAAV2-retro-Cre	Addgene	105553
						RSCg		AP: -2.46;	ML: -0.2;	DV:-0.93	AAV-DJ-hsyn-DIO-SynaptoTAG2-GFP/tdTomato	UT Southwest
	Mapping collateral connections of AD and M2 in RSCg	M2/AD		C57	4	M2		AP: -0.22;	ML: -0.83;	DV: -1.18	rAAV2-retro-eGFP	Vigene	105553
						AD		AP: -0.82;	ML: -0.79;	DV: -2.91	rAAV2-retro-mRuby	UCI CNCM
	Inhibition of projecting specific mice in beahvioral task	M2		C57	10	M2		AP: -0.22;	ML: -0.83;	DV: -1.18	rAAV2-retro-Cre	Addgene	105553
						RSCg		AP: -2.46;	ML: -0.2;	DV:-0.93	AAV2-DIO-hM4d- mCherry	Addgene	44362
		AD		C57	9	AD		AP: -0.82;	ML: -0.79;	DV: -2.91	rAAV2-retro-Cre	Addgene	105553
						RSCg		AP: -2.46;	ML: -0.2;	DV:-0.93	AAV2-DIO-hM4d- mCherry	Addgene	44362
