# Supplementary material for: Projection-specific circuits of retrosplenial cortex with differential contributions to spatial cognition
Source: Mol Psychiatry. 2024 Nov 7;30(5):2068–84. doi: 10.1038/s41380-024-02819-8 (PMC12014379; doi:10.1038/s41380-024-02819-8)
Supplement: Supplementary file 8 — Supplementary table 2: Quantitative Analysis and Statistical Summary of Viral Tracing Experiment [file 41380_2024_2819_MOESM8_ESM.xlsx]

## Sheet: 2a_retro-AAV-GFP-Ruby
	Supplementary Table 2a: Percentage of AAV-fluorescence labeled neurons
	Case	M2	AD	M2-projecting RSCg	AD-projecting RSCg	M2/AD colocalization	Random colocalization
	1	6.45868	41.3344	1.46746	0.521055	0.0425351	0.0417
	2	5.95686	26.8457	1.43182	0.272727	0.0340909	0.0455
	3	4.74552	31.1978	2.85714	0.27381	0.0357143	0.0476
	4	11.2611	33.6008	9.31288	1.9987	0.151253	0.3457
	Average	7.10555	33.2447	3.76732	0.766574	0.0658984	0.120125
	SE	1.4311	3.03737	1.87807	0.414842	0.0285104	0.0752016
	Note: Abbreviations: AD, anterodorsal thalamic nucleus; M2, secondary motor cortex. N=4 cases. The random colocalization is the 95th percentile range of the permutation results.

## Sheet: 2b_AAV-synapto 
	Supplementary Table 2b: Fluorescence intensity of AAV-synaptoTAG2 in output regions
	M2-projecting RSCg Cases
	Case	slice	M2	AD	V2ML	Pontine
	1	1	9.23405	0.377662	3.54932	16.3679
	1	2	9.03936	0.433696	2.60562	13.1531
	1	3	8.47084	0.170595	2.01107	12.3177
	2	1	10.1014	0.18299	1.95881	10.3709
	2	2	8.59849	0.46961	1.66491	11.5984
	2	3	9.15962	0.200002	2.30227	8.89989
	Average		9.101	0.3058	2.349	12.12
	SE		0.2363	0.05565	0.2734	1.046
	AD-projecting RSCg cases
	Case	brain slice	M2	AD	V2ML	Pontine
	1	1	0.131843	16.4167	0.820877	14.3827
	1	2	0.482666	13.5064	1.36122	11.1593
	1	3	0.260883	10.2499	0.342485	10.8251
	2	1	0.227459	7.28195	0.326153	9.46651
	2	2	0.140197	13.3445	0.112468	7.77765
	2	3	0.281407	10.1531	0.506308	7.62191
	Average		0.2541	11.83	0.5783	10.21
	SE		0.05217	1.318	0.1838	1.031
	Note: Abbreviations: AD, anterodorsal thalamic nucleus; M2, secondary motor cortex; V2ML, secondary visual cortex. N=2 cases per group; 3 brain slices from each of 2 cases selected for intensity quantification.

## Sheet: 2c_Rabies virus_CSI
	Supplementary Table 2c. Quantitative Inputs Strengths of Extrinsic and Intrinsic Inputs
	Group	Case #	# of Starters	Total Input Neurons	RSC Subregions					Extrinsic Input Regions																				Sum
					RSCd	RSCg-a	RSCg-b	RSCg-c	RSCg	MCC1	MCC2	V2MM/V2ML	MPtA	DS	ACC1	ACC2	M2	AD	AV	LD/LP	S1	CA1	MSDBB	LPtA	V1	M1	AM	AuD	PostSub
	M2-projecting RSCg neurons	1	86	5807	7.96512	0.0116279	4.80233	30.1163	30.3256	2.60465	4.05814	1.93023	1.84884	2.7093	1	2.10465	0.697674	1.27907	0.965116	0.406977	0.174419	1.46512	0.174419	0.0813954	0.0581395	0	0.186047	0	0	94.9651
		2	139	16074	22.3597	0.0359712	3.41727	52.4388	50.8417	4.67626	4.82014	4.41007	2.89209	1.64029	3.13669	2.33094	2.34532	1.03597	0.892086	0.633094	1.41007	0.467626	0.661871	0.589928	0.172662	0.143885	0.143885	0.0503597	0.0215827	161.568
		3	135	16699	31.6	1.3037	1.87407	49.5556	46.4296	6.8963	5.06667	5.34074	2.17778	2.44444	1.1037	0.592593	2.06667	2.16296	1.31852	0.725926	0.903704	0.385185	0.511111	0.437037	0.0148148	0.0962963	0.133333	0.0592593	0.0518519	163.252
		4	45	7935	30	0.555556	3.06667	76.2222	72.8444	12.6889	8.57778	1.71111	4.66667	3.46667	5.17778	3.93333	5.02222	2.88889	0.933333	1.02222	1.28889	0.733333	0.622222	0.466667	0.177778	0.333333	0	0.0666667	0.0222222	236.489
		5	111	11405	28.8829	0	1.43243	47.4505	47.5405	2.1982	1.81982	3.90991	2.88288	2.97297	1.10811	1.99099	0.198198	1.64865	0.423423	1.72973	0.486486	0.333333	0.468468	0.693694	0.315315	0.027027	0.045045	0.027027	0.027027	148.613
	Average		103.2	11584	24.1615	0.381372	2.91855	51.1567	49.5964	5.81286	4.86851	3.46041	2.89365	2.64673	2.30526	2.1905	2.06602	1.80311	0.906496	0.90359	0.852714	0.676919	0.487618	0.453744	0.147742	0.120108	0.101662	0.0406625	0.0245368	160.977
	SE		17.3735	2156.9	4.34327	0.253228	0.596605	7.37877	6.81044	1.91186	1.08976	0.708556	0.487228	0.303026	0.822291	0.531868	0.84197	0.331315	0.142739	0.228904	0.234276	0.208734	0.0858763	0.103733	0.0525843	0.0590285	0.0342398	0.0121562	0.00827179	22.6031
	Group	Case #	# of Starters	Total Input Neurons	RSC Subregions					Extrinsic Input Regions																				Sum
					RSCd	RSCg-a	RSCg-b	RSCg-c	RSCg	MCC1	MCC2	V2MM/V2ML	MPtA	DS	ACC1	ACC2	M2	AD	AV	LD/LP	S1	CA1	MSDBB	LPtA	V1	M1	AM	AuD	PostSub
	AD-projecting RSCg neurons	1	13	1325	15.0769	3.46154	2.23077	64	69.1538	2.76923	1.84615	0.461538	2.61538	0.153846	1.69231	1.23077	2.46154	0.923077	0.153846	0	0	0.307692	1	0.461538	0.0769231	0	0	0	0	170.077
		2	7	1052	30	0	1.71429	101.286	103	2.42857	2.28571	3.28571	1.28571	0.142857	0.857143	1.71429	2.57143	0	0	0	0.428571	0.714286	1.28571	0.142857	0.285714	0	0	0	0	253.429
		3	33	4073	24.3636	0	0.666667	57.5455	52.5152	7.84848	11.9091	2.90909	1.81818	0.909091	3.21212	2.30303	3.57576	0.121212	0.181818	0.030303	0.30303	0.515152	1.51515	0.030303	0.242424	0.363636	0.212121	0	0.030303	173.121
		4	46	5591	24.1304	3.54348	4.95652	54.3043	67.3696	6.41304	6.84783	1.58696	5.06522	0.413043	3.41304	3.54348	5.36957	0	0.391304	0.413043	0.428571	2.3913	0.695652	0.478261	0.0869565	0.26087	0.173913	0	0	192.276
		5	15	2932	25.7333	1.53333	30.6	105.667	135.267	3.33333	9.33333	5.4	4.93333	1.8	0.333333	0.333333	1.53333	0	0.2	0	0.0625	1.66667	1	0.666667	0.333333	0.133333	0	0	0	329.862
	Average		22.8	2994.6	23.8609	1.70767	8.03365	76.5604	85.461	4.55853	6.44442	2.72866	3.14357	0.683768	1.90159	1.82498	3.10232	0.208858	0.185394	0.0886693	0.244535	1.11902	1.0993	0.355925	0.20507	0.151568	0.0772069	0	0.00606061	223.753
	SE		7.24155	850.571	2.43596	0.784503	5.6859	11.1202	14.9447	1.08403	1.95972	0.834334	0.786869	0.311724	0.616282	0.537221	0.652637	0.180091	0.0624465	0.0813056	0.09058	0.39404	0.139702	0.11707	0.0523081	0.0718325	0.0476638	0	0.00606061	30.4757
	Note that the input connection strength index (CSI) is defined as the ratio of the number of presynaptic neurons in a given brain structure versus the number of starter neurons measured (see Methods). Abbreviations: ACC1/2: anterior cingulate cortex, area 1 or 2; AD, anterodorsal thalamic nucleus; AM, anteromedial thalamic nucleus; AuD, secondary auditory cortex; AV, anteroventral thalamic nucleu…

## Sheet: 2d_Rabies virus_stats
	Supplementary Table 2d: Statistical Analysis of Inputs to Projection-Specific RSCg Neurons
	Brain Region	M2 vs. AD
		Mann-Whitney		False Discovery Rate
		p-value		q-value
	RSCd	0.7302		0.921825
	RSCg-a	0.5397		0.908466
	RSCg-b	>0.999		>0.999
	RSCg-c	0.0556		0.140278
	RSCg	0.0556		0.140278
	MCC1	>0.999		>0.999
	MCC2	0.547619		0.774333
	V2MM/V2ML	0.547619		0.774333
	MPtA	>0.999		>0.999
	DS	0.015873		0.048095
	ACC1	0.84127		0.991296
	ACC2	0.547619		0.774333
	M2	0.222222		0.471333
	AD	0.007937		0.033667
	AV	0.007937		0.033667
	LD/LP	0.015873		0.048095
	S1	0.00793		0.0336
	CA1	0.547619		0.760506
	MSDBB	0.007937		0.03527
	LPtA	0.690476		0.08614
	V1	0.420635		0.07743
	M1	>0.999		>0.999
	AM	0.68254		0.086147
	AuD	0.047619		0.1262
	PostSub	0.166667		0.39277
	Note: The bolded values indicate a statistically significant differerence in the connection strength index (CSI) between two groups. N=5 cases per group. The p-value is determined using the Mann-Whitney U test and is accompanied by False Discovery Rate (FDR)-adjusted q values. Abbreviations are the same as in Table 2c.

## Sheet: 2e_Rabies virus_raw count
	Supplementary Table 2e. Rabies virus-labeled input neurons
	Case# Brain Region		M2-projecting RSCg neurons					AD-projecting RSCg neurons
			1	2	3	4	5	1	2	3	4	5
	Intrinsic input regions	RSCd	933	3791	5194	1921	3391	209	212	907	975	400
		RSCg-a	1	5	176	25	1	45	0	0	163	23
		RSCg-b	413	475	253	138	159	29	12	22	228	459
		RSCg-c	2590	7289	6690	3430	5267	832	709	1899	2498	1585
	Extrinsic input regions	MCC1	224	650	931	571	244	36	17	259	295	50
		MCC2	349	670	684	386	202	24	16	393	315	140
		V2MM/V2ML	166	613	721	77	434	6	23	96	73	81
		MPtA	159	402	294	210	320	34	9	60	233	74
		DS	233	228	330	156	330	2	1	30	19	27
		ACC1	86	436	149	233	123	22	6	106	157	5
		ACC2	181	324	80	177	221	16	12	76	163	5
		M2	60	326	279	226	22	32	18	118	247	23
		AD	110	144	292	130	183	12	0	4	0	0
		AV	83	124	178	42	47	2	0	6	18	3
		LD/LP	35	88	98	46	192	0	0	1	19	0
		S1/S2	15	196	122	58	54	0	0	0	0	0
		CA1	126	65	52	33	37	4	5	17	110	25
		MSDBB	15	92	69	28	52	13	9	50	32	15
		LPtA	7	82	59	21	77	6	1	1	22	10
		V1	5	24	2	8	35	1	2	8	4	5
		M1	0	20	13	15	3	0	0	12	12	1.99999
		AM	16	20	18	0	5	0	0	7	8	0
		AuD	0	7	8	3	3	0	0	0	0	0
		PostSub	0	3	7	1	3	0	0	1	0	0
	SUM		5807	16074	16699	7935	11405	1325	1052	4073	5591	2932
	Note: Data is the original counting number in RSC input regions. N=5 cases per group. The abbreviations are consistent with those in table 2c.
