# Supplementary material for: Projection-specific circuits of retrosplenial cortex with differential contributions to spatial cognition
Source: Mol Psychiatry. 2024 Nov 7;30(5):2068–84. doi: 10.1038/s41380-024-02819-8 (PMC12014379; doi:10.1038/s41380-024-02819-8)
Supplement: Supplementary file 9 — Supplementary table 3:Quantitative Analysis and Statistical Summary of Behavioral Experiments [file 41380_2024_2819_MOESM9_ESM.xlsx]

## Sheet: 3a_AAV_hM4D_label
	Supplementary Table 3a: AAV-hM4D expression in behavioral animals
	Mouse #	M2		AD
	1	1.40874		0.933712
	2	3.75709		1.09315
	3	1.17109		0.901531
	4	0.786975		1.78537
	5	3.13524		0.853304
	6	2.28743		0.481045
	7	2.44516		0.410712
	8	1.56672
	9	1.10861
	10	1.00572
	Average	1.867		0.9227
	SD	0.9978		0.4538
	SE	0.3155		0.1715

## Sheet: 3b_Open Field
				Supplementary Table 3b: Open Field Test
	Saline Group								CNO Group
M2-projecting RSC group	Mouse #	Percent Traveled		Distance (cm)		Speed (cm/s)			Mouse #	Percent Traveled		Distance (cm)		Speed (cm/s)
	1	0.247839		3297.38		5.49563			1	0.174231		2000.33		3.33388
	2	0.219278		3314.1		5.5235			2	0.163769		2584.13		4.30688
	3	0.183773		4285.4		7.14233			3	0.155279		2364.46		3.94077
	4	0.135646		3307.29		5.51215			4	0.115255		1573.29		2.62215
	5	0.169069		2051.18		3.41863			5	0.272604		2875.45		4.79242
	6	0.090663		1560.4		2.60067			6	0.142911		3079.88		5.13313
	7	0.147379		2242.38		3.7373			7	0.199281		2321.34		3.8689
	8	0.125292		2486.99		4.14498			8	0.137751		2730.14		4.55023
	9	0.120645		2726.27		4.54378			9	0.058925		1910.39		3.18398
	10	0.096178		1506.06		2.5101			10	0.098591		2219.67		3.69945
	Average	0.153576		2677.74		4.46291			Average	0.15186		2365.91		3.94318
	SE	0.0162792		279.125		0.465208			SE	0.0184317		146.91		0.24485
	Saline Group								CNO Group
AD-projecting RSC group	Mouse #	Percent Traveled		Distance (cm)		Speed (cm/s)			Mouse #	Percent Traveled		Distance (cm)		Speed (cm/s)
	1	0.075359		3261.33		5.43555			1	0.135137		2705.11		4.50852
	2	0.156871		3779.4		6.299			2	0.154638		3185.3		5.30883
	3	0.088668		1305.93		2.17655			3	0.123408		2457.91		4.09652
	4	0.097261		1493.51		2.48918			4	0.234464		2959.25		4.93208
	5	0.218242		2200.82		3.66803			5	0.131794		2343.54		3.9059
	6	0.279007		1679.51		2.79918			6	0.251093		2063.86		3.43977
	7	0.206243		1815.91		3.02652			7	0.178284		1724.28		2.8738
	8	0.0970414		2410.15		4.01692			8	0.258915		2402.02		4.00337
	9	0.18157		3040.18		5.06697			Average	0.183467		2480.16		4.1336
	10	0.289001		1370.72		2.28453			SE	0.019972		166.223		0.277038
	Average	0.168926		2235.75		3.72624
	SE	0.0249811		274.122		0.45687

## Sheet: 3c_EPM
				Supplementary Table 3C: Elevated Plus Maze Test Behavioral Data
				Time spent in each region (seconds)						Entries to each region(#)
		M2-projecting RSC group	Mouse #	Center		Open		Closed		Center		Open		Closed
				Saline	CNO	Saline	CNO	Saline	CNO	Saline	CNO	Saline	CNO	Saline	CNO
			1	59	31	6	23	235	248	24	19	3	3	22	17
			2	56	24	13	0	232	276	24	15	1	0	24	16
			3	34	25	24	0	242	275	17	14	3	0	15	15
			4	38	42	0	22	263	237	13	22	0	4	14	19
			5	34	23	34	0	232	279	19	11	4	0	16	12
			6	72	62	17	0	211	239	16	12	2	0	15	12
			7	48	61	0	13	252	218	19	29	0	4	19	25
			8	34	96	0	58	267	146	14	27	0	5	15	23
			9	46	71	0	6	254	223	15	18	0	1	16	18
			10	58	49	7	16	235	235	22	16	1	3	22	14
			Average	47.9	48.4	10.1	13.8	242.3	237.6	18.3	18.3	1.4	2	17.8	17.1
			SD	13.1356	24.1578	11.8082	18.0542	16.8921	39.0048	4.00139	6.07454	1.50555	2	3.64539	4.33205
			SE	4.15385	7.63937	3.73408	5.70925	5.34176	12.3344	1.26535	1.92094	0.476095	0.632456	1.15277	1.36991
			P-value	0.8533		0.8962		0.8956		0.7794		0.5608		0.7515
				Time spent in each region (seconds)						Entries to each region(#)
		AD-projecting RSC group	Mouse #	Center		Open		Closed		Center		Open		Closed
				Saline	CNO	Saline	CNO	Saline	CNO	Saline	CNO	Saline	CNO	Saline	CNO
			1	42	63	25	25	234	210	21	22	3	2	19	21
			2	34	40	45	55	222	209	13	26	4	8	10	19
			3	25	38	22	25	255	236	14	14	3	3	12	13
			4	18	63	0	24	282	211	8	16	0	3	9	13
			5	25	52	0	9	275	239	9	18	0	1	10	18
			6	45	31	27	0	229	268	18	9	3	0	16	10
			7	54	32	16	11	230	257	28	12	2	1	27	12
			8	51	39	14	40	235	221	15	12	2	4	14	9
			9	44	40	15	14	241	246	14	11	2	2	13	10
			Average	37.5556	44.2222	18.2222	22.5556	244.778	233	15.5556	15.5556	2.11111	2.66667	14.4444	13.8889
			SD	12.6403	12.2043	13.9264	16.8457	21.259	21.6449	6.14636	5.57026	1.36423	2.34521	5.68135	4.37163
			SE	4.21344	4.06809	4.64213	5.61524	7.08633	7.21495	2.04879	1.85675	0.454742	0.781736	1.89378	1.45721
			P-value	0.531		0.8137		0.3865		0.9823		0.892		0.9455

## Sheet: 3d_OLM
						Supplementary Table 3d: Object Location Memory Test
			Time in Training Session (seconds)									Discrimination Index in Training Session (DI)								Time in Testing Session (seconds)									Discrimination Index in Testing Session (DI)
	AD-projecting RSC group	Mouse #	Saline			CNO					Mouse #	Saline		CNO				AD-projecting RSC group	Mouse #	Saline			CNO					Mouse #	Saline		CNO
			Time with Unmoved Object	Time with Moved Object	Total	Time with Unmoved Object	Time with Moved Object	Total			1	-0.316734		-0.147397						Time with Unmoved Object	Time with Moved Object	Total	Time with Unmoved Object	Time with Moved Object	Total			1	0.32493		0.543086
		1	11.37	5.9	17.27	16.97	12.61	29.58			2	-0.132661		-0.093509					1	4.82	9.46	14.28	1.14	3.85	4.99			2	0.255556		-0.08452
		2	14.6	11.18	25.78	24.85	20.6	45.45			3	0.196382		-0.087355					2	6.03	10.17	16.2	16.36	13.81	30.17			3	-0.00262		-0.50499
		3	9.33	13.89	23.22	30.87	25.91	56.78			4	-0.00055		0.202892					3	7.63996	7.60004	15.24	10.55	3.47002	14.02			4	0.530864		-0.01395
		4	18.18	18.16	36.34	16.54	24.96	41.5			5	-0.084667		-0.011869					4	0.57	1.86	2.43	2.17999	2.12001	4.3			5	0.270247		0.194653
		5	32.54	27.46	60	28.56	27.89	56.45			6	-0.146308		0.074199					5	8.56	14.9	23.46	4.82	7.15	11.97			6	0.549892		-0.19276
		6	28.95	21.56	50.51	21.96	25.48	47.44			7	0.15086		-0.199341					6	4.15	14.29	18.44	5.60001	3.78999	9.39			7	0.165532		0.023638
		7	17.28	23.42	40.7	18.2	12.15	30.35			8	-0.32957		0.202549					7	15.93	22.25	38.18	4.75	4.98	9.73			8	0.386221		-0.07383
		8	28.26	14.25	42.51	11.89	17.93	29.82			9								8	4.41	9.96	14.37	12.0001	10.3499	22.35			9	0.207547		0.290466
		9									Average	-0.082906		-0.00747888					9	6.3	9.6	15.9	4.8	8.73	13.53			Average	0.298685		0.0201992
		Average	20.0638	16.9775	37.0412	21.23	20.9413	42.1713			SD	0.193261		0.153636					Average	6.49	11.1211	17.6111	6.91111	6.47222	13.3833			SD	0.174947		0.299802
		SD	8.73209	7.04151	14.4472	6.51215	6.15982	11.3835			SE	0.068328		0.0543185					SD	4.22205	5.63101	9.49068	4.99159	3.85177	8.26791			SE	0.0583158		0.099934
		SE	3.08726	2.48955	5.10784	2.30239	2.17783	4.02469			P-value	0.5054							SE	1.40735	1.877	3.16356	1.66386	1.28392	2.75597			P-value	0.0315
		P-value: CNO vs. Saline		0.4418															P-value: CNO vs. Saline		0.1135
			Time in Training Session (seconds)									Discrimination Index in Training Session (DI)								Time in Testing Session (seconds)									Discrimination Index in Testing Session (DI)
	M2-projecting RSC group	Mouse #	Saline			CNO					Mouse #	Saline		CNO				M2-projecting RSC group	Mouse #	Saline			CNO					Mouse #	Saline		CNO
			Time with Unmoved Object	Time with Moved Object	Total	Time with Unmoved Object	Time with Moved Object	Total			1	0.260268		0.015231						Time with Unmoved Object	Time with Moved Object	Total	Time with Unmoved Object	Time with Moved Object	Total			1	0.440846		-0.14317
		1	15.76	26.85	42.61	19.72	20.33	40.05			2	-0.0273848		-0.0271141					1	6.43586	16.5841	23.02	6.04165	4.52835	10.57			2	0.10086		-0.07231
		2	22.51	21.31	43.82	19.13	18.12	37.25			3	0.374248		0.170291					2	5.1251	6.2749	11.4	5.69397	4.92603	10.62			3	0.208604		-0.09608
		3	15.6	34.26	49.86	22.51	31.75	54.26			4	0.00884636		0.0394798					3	4.57823	6.99177	11.57	10.5498	8.70023	19.25			4	0.366703		0.003643
		4	27.45	27.94	55.39	10.34	11.19	21.53			5	0.117174		0.0307661					4	6.72878	14.5212	21.25	3.88579	3.91421	7.8			5	0.155015		-0.07526
		5	19.74	24.98	44.72	23.47	24.96	48.43			6	-0.0604708		-0.0399442					5	7.89638	10.7936	18.69	6.24188	5.36812	11.61			6	0.31079		-0.22786
		6	26.13	23.15	49.28	29.81	27.52	57.33			7	0.0783476		0.177921					6	6.69223	12.7278	19.42	9.46066	5.94934	15.41			7	0.098822		-0.03876
		7	19.41	22.71	42.12	15.34	21.98	37.32			8	0.0847914		-0.0289924					7	5.11869	6.24131	11.36	7.18822	6.65178	13.84			8	-0.06083		-0.1
		8	10.2	12.09	22.29	21.65	20.43	42.08			9	0.135312		-0.0016					8	6.83175	6.04825	12.88	7.9695	6.5205	14.49			9	0.488952		-0.15226
		9	17.19	22.57	39.76	12.52	12.48	25			10	0.194193		0.031364					9	4.83962	14.1004	18.94	5.08147	3.73853	8.82			10	0.634312		-0.01897
		10	21.37	31.67	53.04	19.92	21.21	41.13			Average	0.116532		0.0367402					10	2.89625	12.9438	15.84	6.58764	6.34236	12.93			Average	0.274407		-0.0921027
		Average	19.536	24.753	44.289	19.441	20.997	40.438			SD	0.133152		0.0774963					Average	5.71429	10.7227	16.437	6.87006	5.66394	12.534			SD	0.212138		0.0689376
		SD	5.1725	6.11509	9.23854	5.63716	6.25969	11.3496			SE	0.0421064		0.0245065					SD	1.46118	4.01093	4.40434	2.00583	1.49669	3.39351			SE	0.0670839		0.0218
		SE	1.63569	1.93376	2.92148	1.78263	1.97949	3.58905			P-value	0.1903							SE	0.462065	1.26837	1.39277	0.634299	0.473294	1.07312			P-value	<0.0001
		P-value: CNO vs. Saline		0.2475															P-value: CNO vs. Saline		0.075
						Notes: Discrimination Index (DI) is the difference in time spent interacting between the object in the novel versus the old location divided by the total amount of time interacting with both objects.

## Sheet: 3e_ORM
						Supplementary Table 3e: Object Recognition Memory Test
			Time in Training Session (seconds)									Discrimination Index in Training Session (DI)								Time in Testing Session (seconds)									Discrimination Index in Testing Session (DI)
	AD-projecting RSC group	Mouse #	Saline			CNO					Mouse #	Saline		CNO				AD-projecting RSC group	Mouse #	Saline			CNO					Mouse #	Saline		CNO
			Time with Familiar Object	Time with Unfamiliar Object	Total	Time with Familiar Object	Time with Unfamiliar Object	Total			1	0.136615		0.020123						Time with Familiar Object	Time with Unfamiliar Object	Total	Time with Familiar Object	Time with Unfamiliar Object	Total			1	0.192326		0.345584
		1	14.82	19.51	34.33	17.53	18.25	35.78			2	-0.0538045		0.005421					1	8.42	12.43	20.85	6.41	13.18	19.59			2	0.266627		0.404184
		2	16.55	14.86	31.41	20.18	20.4	40.58			3	-0.00343921		-0.00834455					2	6.23	10.76	16.99	7.12	16.78	23.9			3	0.00944318		0.319684
		3	24.8	24.63	49.43	18.73	18.42	37.15			4	0.0027959		0.0245065					3	19.0484	19.4116	38.46	7.31	14.18	21.49			4	0.469406		0.353015
		4	26.75	26.9	53.65	14.33	15.05	29.38			5	0.0147802		0.012125					4	5.94	16.45	22.39	5.15	10.77	15.92			5	0.159463		0.310345
		5	26.33	27.12	53.45	23.22	23.79	47.01			6	-0.0259237		-0.00866					5	7.0479	9.7221	16.77	4.9	9.31	14.21			6	0.20922		0.466437
		6	9.74115	9.24885	18.99	15.14	14.88	30.02			7	-0.03525		0.0376502					6	5.57105	8.51895	14.09	3.1	8.52	11.62			7	0.209072		0.201354
		7	17.62	16.42	34.04	18.02	19.43	37.45			8	0.223092		-0.0118989					7	5.58	8.53	14.11	5.898	8.872	14.77			8	0.520922		0.0718415
		8	11.91	18.75	30.66	20.41	19.93	40.34			9	-0.12531		0.0175587					8	3.95	12.54	16.49	16.86	19.47	36.33			9	0.003121		0.161392
		9	25.1901	19.5799	44.77	23.22	24.05	47.27			Average	0.0148395		0.00983122					9	11.18	11.25	22.43	10.6	14.68	25.28			Average	0.226622		0.292648
		Average	19.3012	19.6688	38.97	18.9756	19.3556	38.3311			SD	0.104404		0.0170444					Average	8.10748	12.1792	20.2867	7.48311	12.8624	20.3456			SD	0.176979		0.124726
		SD	6.57938	5.86894	11.9346	3.14036	3.2364	6.34622			SE	0.0348014		0.00568146					SD	4.59203	3.64639	7.53164	4.07423	3.80667	7.57313			SE	0.0589931		0.0415752
		SE	2.19313	1.95631	3.97819	1.04679	1.0788	2.11541			P-value	0.3401							SE	1.53068	1.21546	2.51055	1.35808	1.26889	2.52438			P-value	0.3865
		P-value: CNO vs. Saline		0.9314															P-value: CNO vs. Saline		>0.999
			Time in Training Session (seconds)									Discrimination Index in Training Session (DI)								Time in Testing Session (seconds)									Discrimination Index in Testing Session (DI)
	M2-projecting RSC group	Mouse #	Saline			CNO					Mouse #	Saline		CNO				M2-projecting RSC group	Mouse #	Saline			CNO					Mouse #	Saline		CNO
			Time with Familiar Object	Time with Unfamiliar Object	Total	Time with Familiar Object	Time with Unfamiliar Object	Total			1	-0.15455		0.0381078						Time with Familiar Object	Time with Unfamiliar Object	Total	Time with Familiar Object	Time with Unfamiliar Object	Total			1	0.262605		0.274017
		1	23.98	17.56	41.54	21.96	23.7	45.66			2	0.033446		0.00848083					1	5.5489	9.5011	15.05	5.63	9.88	15.51			2	0.26796		0.393589
		2	12.86	13.75	26.61	26.89	27.35	54.24			3	-0.07396		0.0814732					2	5.62573	9.74427	15.37	6.81	15.65	22.46			3	-0.09512		0.247592
		3	27.88	24.04	51.92	24.69	29.07	53.76			4	-0.07053		-0.1098					3	16.4651	13.6049	30.07	7.81	12.95	20.76			4	0.296941		0.415094
		4	13.1301	11.3999	24.53	21.63	17.35	38.98			5	0.017017		-0.0698625					4	4.94954	9.13046	14.08	4.34	10.5	14.84			5	-0.12229		0.208446
		5	22.24	23.01	45.25	28.79	25.03	53.82			6	-0.11998		-0.0291624					5	10.5102	8.21975	18.73	7.31	11.16	18.47			6	0.209981		0.322101
		6	23.15	18.19	41.34	30.35	28.63	58.98			7	0.0373329		0.153385					6	7.14967	10.9503	18.1	6.84	13.34	20.18			7	0.357798		0.05472
		7	27.72	29.87	57.59	23.32	31.77	55.09			8	0.232077		0.229845					7	7.35	15.54	22.89	12.9173	14.4127	27.33			8	0.190197		0.091337
		8	16.71	26.81	43.52	12.18	19.45	31.63			9	0.00877817		0.056159					8	7.6	11.17	18.77	7.56916	9.09084	16.66			9	0.0828673		-0.04725
		9	20.89	21.26	42.15	15.21	17.02	32.23			10	-0.0479103		-0.0014					9	9.02	10.65	19.67	7.22079	6.56921	13.79			10	0.292683		0.5625
		10	20.56	18.68	39.24	21.5201	21.4599	42.98			Average	-0.0138279		0.0357226					10	6.67	12.19	18.86	3.38844	12.1016	15.49			Average	0.174362		0.252215
		Average	20.912	20.457	41.369	22.654	24.083	46.737			SD	0.108447		0.101489					Average	8.08892	11.0701	19.159	6.98356	11.5654	18.549			SD	0.166578		0.183985
		SD	5.31519	5.70253	10.0038	5.65042	5.16308	9.94189			SE	0.0342941		0.0320936					SD	3.38208	2.21024	4.61657	2.54283	2.69507	4.19686			SE	0.0526767		0.0581812
		SE	1.68081	1.8033	3.16348	1.78682	1.63271	3.1439			P-value	0.2475							SE	1.06951	0.698938	1.45989	0.804112	0.852255	1.32716			P-value	0.393
		P-value: CNO vs. Saline		0.2475															P-value: CNO vs. Saline		0.8534
			Notes: Discrimination Index (DI) is the difference in time spent interacting between the novel object versus the old object divided by the total amount of time interacting with both objects.

## Sheet: 3f_Place-action-familiar
Supplementary Table 3f: Place-action test
Tests	Analysis	Location	Treatment		M2-Projecting RSC Mice					AD -Projecting RSC Mice
					Mean	SD	SE	p-value		Mean	SD	SE	p-value
Test 1	Accuracy in Total Trial (%)	Familiar	Saline		92.5893	3.13472	0.700944	0.000345518		90.07	7.52	1.88	0.2432
			CNO		83.2143	8.60114	1.92327			87.72	8.82	2.2
	Accuracy in First Trial (%)	Familiar	Saline		90.625	10.6337	2.37777	0.00483829		86.72	14.05	3.51	0.2129
			CNO		79.375	14.7763	3.30408			80.47	17.66	4.41
Test 2	Accuracy in Total Trial (%)	Familiar	Saline		88.2143	10.435	2.33333	0.0478516		91.94	8.9	2.22	0.7529
			CNO		83.2143	14.3373	3.20592			90.63	11.28	2.82
		Novel	Saline		87.8571	9.99463	2.23487	0.000535517		85.94	16.1	4.03	0.3804
			CNO		74.2857	14.3139	3.20068			82.59	15.7	3.92
	Accuracy in First Trial (%)	Familiar	Saline		85	20.5196	4.58831	0.792969		84.38	20.16	5.04	0.9727
			CNO		82.5	20.0329	4.47949			82.81	23.66	5.92
		Novel	Saline		87.5	17.2062	3.84742	0.0524902		76.56	30.91	7.73	0.9219
			CNO		73.75	23.6128	5.27999			78.13	22.13	5.53
Notes: n=10 mice for M2 group; n = 8 mice for AD group, P values attained using Wilcoxon Signed-Rank Test. First Trial is the percentage of first trials of each session that the mouse went to end of the correct arm. Total Trial is the accuracy across total trials was calculated by dividing the total number of correct trials by total 56 trials from 8 sessions
