# Supplementary material for: Projection-specific circuits of retrosplenial cortex with differential contributions to spatial cognition
Source: Mol Psychiatry. 2024 Nov 7;30(5):2068–84. doi: 10.1038/s41380-024-02819-8 (PMC12014379; doi:10.1038/s41380-024-02819-8)
Supplement: Supplementary file 10 — Supplementary Table 4: raw data [file 41380_2024_2819_MOESM10_ESM.zip]

Archive with 9 entries (6 files):
- Table_S4_Place_action_RawData/
- Table_S4_Place_action_RawData/Test raw data/
- Table_S4_Place_action_RawData/Test raw data/AD_test1_Rawdata.xlsx
- Table_S4_Place_action_RawData/Test raw data/AD_test2_Rawdata.xlsx
- Table_S4_Place_action_RawData/Test raw data/M2_test1_Rawdata.xlsx
- Table_S4_Place_action_RawData/Test raw data/M2_test2_Rawdata.xlsx
- Table_S4_Place_action_RawData/Training_raw data/
- Table_S4_Place_action_RawData/Training_raw data/AD_training_Rawdata.xlsx
- Table_S4_Place_action_RawData/Training_raw data/M2_training_Rawdata.xlsx
