# Supplementary material for: Projection-specific circuits of retrosplenial cortex with differential contributions to spatial cognition
Source: Mol Psychiatry. 2024 Nov 7;30(5):2068–84. doi: 10.1038/s41380-024-02819-8 (PMC12014379; doi:10.1038/s41380-024-02819-8)
Supplement: Supplementary file 10 — Supplementary Table 4: raw data [file 41380_2024_2819_MOESM10_ESM.zip › Table_S4_Place_action_RawData/Test raw data/AD_test1_Rawdata.xlsx]

## Sheet: Familiar Summary
Test1 - Total Trials (All Trials)
Mouse#	D1-Saline	D3-CNO	D5-Saline	D7-CNO
Mouse1	98.2143	100	98.2143	98.2143
Mouse2	94.6429	98.2143	100	96.4286
Mouse3	94.6429	96.4286	89.2857	89.2857
Mouse4	82.1429	87.5	85.7143	85.7143
Mouse5	87.5	87.5	98.2143	89.2857
Mouse6	89.2857	78.5714	94.6429	83.9286
Mouse7	89.2857	73.2143	73.2143	89.2857
Mouse8	85.7143	75	80.3571	75
Mean	90.1786	87.0536	89.9554	88.3929
SD	5.31446	10.6182	9.63707	7.26929
SE	1.87894	3.7541	3.40722	2.57008

## Sheet: Mouse1
Date	Day 1								Day 3								Day 5								Day 7
Injection	Saline								CNO								Saline								CNO
Experiment type	Test1								Test1								Test1								Test1
Session	S1	S2	S3	S4	S5	S6	S7	S8	S1	S2	S3	S4	S5	S6	S7	S8	S1	S2	S3	S4	S5	S6	S7	S8	S1	S2	S3	S4	S5	S6	S7	S8
Location	A2	B2	B1	A1	B2	A1	A2	B1	B1	A2	A1	B2	B1	B2	A1	A2	A1	B2	A2	B2	B1	A2	A1	B1	B1	A2	B2	A2	A1	B1	A1	B2
Direction	North	North	South	South	South	North	South	North	South	North	South	North	North	South	North	South	South	South	North	North	North	South	North	South	North	South	North	North	South	South	North	South
Trial 1	1	1	1	1	1	1	1	1	1	1	1	1	1	1	1	1	1	1	1	1	1	1	1	1	1	1	1	1	1	1	1	1
Trial 2	1	1	1	1	1	1	1	1	1	1	1	1	1	1	1	1	1	0	1	1	1	1	1	1	1	1	1	1	1	1	1	1
Trial 3	1	1	1	1	0	1	1	1	1	1	1	1	1	1	1	1	1	1	1	1	1	1	1	1	1	1	1	1	1	1	1	1
Trial 4	1	1	1	1	1	1	1	1	1	1	1	1	1	1	1	1	1	1	1	1	1	1	1	1	1	1	1	1	1	1	1	1
Trial 5	1	1	1	1	1	1	1	1	1	1	1	1	1	1	1	1	1	1	1	1	1	1	1	1	1	1	1	1	1	1	1	1
Trial 6	1	1	1	1	1	1	1	1	1	1	1	1	1	1	1	1	1	1	1	1	1	1	1	1	0	1	1	1	1	1	1	1
Trial 7	1	1	1	1	1	1	1	1	1	1	1	1	1	1	1	1	1	1	1	1	1	1	1	1	1	1	1	1	1	1	1	1
ALL 7 trials
# Correct trials	7	7	7	7	6	7	7	7	7	7	7	7	7	7	7	7	7	6	7	7	7	7	7	7	6	7	7	7	7	7	7	7
% Accuracy: per trial	100	100	100	100	85.7143	100	100	100	100	100	100	100	100	100	100	100	100	85.7143	100	100	100	100	100	100	85.7143	100	100	100	100	100	100	100
% Accuracy	Mean	SD	SE						Mean	SD	SE						Mean	SD	SE						Mean	SD	SE
Total trials	98.2143	5.05076	1.78571						100	0	0						98.2143	5.05076	1.78571						98.2143	5.05076	1.78571

## Sheet: Mouse2
Date	Day 1								Day 3								Day 5								Day 7
Injection	Saline								CNO								Saline								CNO
Experiment type	Test1								Test1								Test1								Test1
Session	S1	S2	S3	S4	S5	S6	S7	S8	S1	S2	S3	S4	S5	S6	S7	S8	S1	S2	S3	S4	S5	S6	S7	S8	S1	S2	S3	S4	S5	S6	S7	S8
Location	A2	B2	B1	A1	B2	A1	A2	B1	B1	A2	A1	B2	B1	B2	A1	A2	A1	B2	A2	B2	B1	A2	A1	B1	B1	A2	B2	A2	A1	B1	A1	B2
Direction	North	North	South	South	South	North	South	North	South	North	South	North	North	South	North	South	South	South	North	North	North	South	North	South	North	South	North	North	South	South	North	South
Trial 1	1	1	1	1	1	1	1	0	0	1	1	1	1	1	1	1	1	1	1	1	1	1	1	1	0	1	1	1	1	1	1	1
Trial 2	1	1	1	1	1	1	1	1	1	1	1	1	1	1	1	1	1	1	1	1	1	1	1	1	1	1	0	1	1	1	1	1
Trial 3	1	0	1	1	1	1	1	1	1	1	1	1	1	1	1	1	1	1	1	1	1	1	1	1	1	1	1	1	1	1	1	1
Trial 4	1	1	1	1	1	1	1	1	1	1	1	1	1	1	1	1	1	1	1	1	1	1	1	1	1	1	1	1	1	1	1	1
Trial 5	1	1	1	1	1	1	1	1	1	1	1	1	1	1	1	1	1	1	1	1	1	1	1	1	1	1	1	1	1	1	1	1
Trial 6	0	1	1	1	1	1	1	1	1	1	1	1	1	1	1	1	1	1	1	1	1	1	1	1	1	1	1	1	1	1	1	1
Trial 7	1	1	1	1	1	1	1	1	1	1	1	1	1	1	1	1	1	1	1	1	1	1	1	1	1	1	1	1	1	1	1	1
ALL 7 trials
# Correct trials	6	6	7	7	7	7	7	6	6	7	7	7	7	7	7	7	7	7	7	7	7	7	7	7	6	7	6	7	7	7	7	7
% Accuracy: per trial	85.7143	85.7143	100	100	100	100	100	85.7143	85.7143	100	100	100	100	100	100	100	100	100	100	100	100	100	100	100	85.7143	100	85.7143	100	100	100	100	100
% Accuracy	Mean	SD	SE						Mean	SD	SE						Mean	SD	SE						Mean	SD	SE
Total trials	94.6429	7.39356	2.61402						98.2143	5.05076	1.78571						100	0	0						96.4286	6.613	2.33805

## Sheet: Mouse3
Date	Day 1								Day 3								Day 5								Day 7
Injection	Saline								CNO								Saline								CNO
Experiment type	Test1								Test1								Test1								Test1
Session	S1	S2	S3	S4	S5	S6	S7	S8	S1	S2	S3	S4	S5	S6	S7	S8	S1	S2	S3	S4	S5	S6	S7	S8	S1	S2	S3	S4	S5	S6	S7	S8
Location	B2	A2	A1	B1	B1	A1	A2	B2	B1	A2	B2	A2	A1	B1	A1	B2	A2	B2	B1	A1	B2	A1	A2	B1	B1	A2	B2	A2	A1	B1	A1	B2
Direction	North	South	North	North	South	South	North	South	North	South	North	North	South	South	North	South	North	North	South	South	South	North	South	North	North	South	North	North	South	South	North	South
Trial 1	0	1	1	1	1	1	1	1	1	1	1	1	1	1	1	1	1	1	1	1	1	0	1	1	1	1	1	1	1	1	1	1
Trial 2	1	1	1	1	1	1	1	1	1	1	1	1	1	1	1	1	0	1	1	1	1	1	1	1	0	1	1	1	1	1	1	1
Trial 3	1	1	1	1	0	1	1	1	1	1	1	1	1	1	1	1	1	1	1	1	1	1	1	1	1	1	1	1	1	1	1	1
Trial 4	1	1	1	1	1	1	1	1	1	1	1	1	1	1	1	1	1	1	1	1	1	1	1	1	0	1	1	1	1	1	1	0
Trial 5	1	1	1	1	1	1	0	1	0	1	1	1	1	1	1	1	0	1	1	1	1	1	1	0	1	1	1	1	1	1	1	1
Trial 6	1	1	1	1	1	1	1	1	1	1	1	1	1	1	1	0	1	1	1	1	1	1	1	1	1	0	1	1	1	1	1	1
Trial 7	1	1	1	1	1	1	1	1	1	1	1	1	1	1	1	1	0	1	1	1	0	1	1	1	1	0	1	1	1	1	0	1
ALL 7 trials
# Correct trials	6	7	7	7	6	7	6	7	6	7	7	7	7	7	7	6	4	7	7	7	6	6	7	6	5	5	7	7	7	7	6	6
% Accuracy: per trial	85.7143	100	100	100	85.7143	100	85.7143	100	85.7143	100	100	100	100	100	100	85.7143	57.1429	100	100	100	85.7143	85.7143	100	85.7143	71.4286	71.4286	100	100	100	100	85.7143	85.7143
% Accuracy	Mean	SD	SE						Mean	SD	SE						Mean	SD	SE						Mean	SD	SE
Total trials	94.6429	7.39356	2.61402						96.4286	6.613	2.33805						89.2857	14.7871	5.22804						89.2857	12.6629	4.47702

## Sheet: Mouse4
Date	Day 1								Day 3								Day 5								Day 7
Injection	Saline								CNO								Saline								CNO
Experiment type	Test1								Test1								Test1								Test1
Session	S1	S2	S3	S4	S5	S6	S7	S8	S1	S2	S3	S4	S5	S6	S7	S8	S1	S2	S3	S4	S5	S6	S7	S8	S1	S2	S3	S4	S5	S6	S7	S8
Location	A2	B2	A2	B2	B1	A1	B1	A1	A2	A1	B1	B2	A1	B2	A2	B1	A2	B2	B1	A1	B2	A1	A2	B1	B1	A2	B2	A2	A1	B1	A1	B2
Direction	South	North	North	South	North	South	South	North	North	South	South	North	North	South	South	North	North	North	South	South	South	North	South	North	North	South	North	North	South	South	North	South
Trial 1	0	1	1	1	1	1	1	1	0	1	1	1	0	1	1	1	0	1	1	1	1	0	1	1	0	0	1	0	1	1	1	1
Trial 2	1	1	1	1	0	0	1	1	0	1	1	1	1	1	1	1	0	0	1	1	1	1	1	1	1	1	1	1	1	1	1	1
Trial 3	1	0	1	1	1	1	1	1	0	1	1	1	1	1	1	1	1	1	1	0	1	1	1	1	1	1	0	1	0	1	1	1
Trial 4	1	0	1	1	1	1	1	1	1	1	1	0	1	1	1	1	0	1	1	1	1	1	1	1	1	1	1	0	1	1	1	1
Trial 5	0	1	1	0	1	1	1	0	0	1	1	0	1	1	1	1	1	1	1	1	1	1	1	1	0	1	1	1	1	1	0	1
Trial 6	1	0	1	1	1	1	1	1	1	1	1	1	1	1	1	1	1	1	1	1	1	1	1	1	1	1	1	1	1	1	1	1
Trial 7	1	1	0	1	1	1	1	1	1	1	1	1	1	1	1	1	1	0	1	1	1	1	1	0	1	1	1	1	1	1	1	1
ALL 7 trials
# Correct trials	5	4	6	6	6	6	7	6	3	7	7	5	6	7	7	7	4	5	7	6	7	6	7	6	5	6	6	5	6	7	6	7
% Accuracy: per trial	71.4286	57.1429	85.7143	85.7143	85.7143	85.7143	100	85.7143	42.8571	100	100	71.4286	85.7143	100	100	100	57.1429	71.4286	100	85.7143	100	85.7143	100	85.7143	71.4286	85.7143	85.7143	71.4286	85.7143	100	85.7143	100
% Accuracy	Mean	SD	SE						Mean	SD	SE						Mean	SD	SE						Mean	SD	SE
Total trials	82.1429	12.6629	4.47702						87.5	20.8248	7.36269						85.7143	15.2721	5.39949						85.7143	10.799	3.81802

## Sheet: Mouse5
Date	Day 1								Day 3								Day 5								Day 7
Injection	Saline								CNO								Saline								CNO
Experiment type	Test1								Test1								Test1								Test1
Session	S1	S2	S3	S4	S5	S6	S7	S8	S1	S2	S3	S4	S5	S6	S7	S8	S1	S2	S3	S4	S5	S6	S7	S8	S1	S2	S3	S4	S5	S6	S7	S8
Location	A2	B2	B1	A1	B2	A1	A2	B1	B1	A2	A1	B2	B1	B2	A1	A2	A1	B2	A2	B2	B1	A2	A1	B1	B1	A2	B2	A2	A1	B1	A1	B2
Direction	North	North	South	South	South	North	South	North	South	North	South	North	North	South	North	South	South	South	North	North	North	South	North	South	North	South	North	North	South	South	North	South
Trial 1	0	1	1	1	1	1	1	1	1	1	1	1	1	1	1	1	0	1	1	1	1	1	1	1	1	1	1	1	1	1	0	1
Trial 2	1	1	1	0	1	1	1	1	1	1	1	1	1	0	1	1	1	1	1	1	1	1	1	1	1	1	1	1	1	1	1	1
Trial 3	1	1	1	1	0	1	1	1	0	1	1	1	1	0	1	1	1	1	1	1	1	1	1	1	1	1	1	1	1	1	1	0
Trial 4	1	1	1	1	1	1	0	1	0	1	1	1	1	1	1	0	1	1	1	1	1	1	1	1	1	1	1	1	1	0	1	1
Trial 5	1	1	1	1	1	1	0	1	1	1	0	1	1	1	1	1	1	1	1	1	1	1	1	1	1	1	1	1	1	1	0	1
Trial 6	1	1	1	1	1	1	1	1	1	1	1	1	1	0	1	1	1	1	1	1	1	1	1	1	1	1	1	0	1	1	1	1
Trial 7	1	1	0	0	1	1	1	1	1	1	1	1	1	1	1	1	1	1	1	1	1	1	1	1	1	1	1	1	0	1	1	1
ALL 7 trials
# Correct trials	6	7	6	5	6	7	5	7	5	7	6	7	7	4	7	6	6	7	7	7	7	7	7	7	7	7	7	6	6	6	5	6
% Accuracy: per trial	85.7143	100	85.7143	71.4286	85.7143	100	71.4286	100	71.4286	100	85.7143	100	100	57.1429	100	85.7143	85.7143	100	100	100	100	100	100	100	100	100	100	85.7143	85.7143	85.7143	71.4286	85.7143
% Accuracy	Mean	SD	SE						Mean	SD	SE						Mean	SD	SE						Mean	SD	SE
Total trials	87.5	11.9218	4.21498						87.5	16.0856	5.68712						98.2143	5.05076	1.78571						89.2857	10.1015	3.57143

## Sheet: Mouse6
Date	Day 1								Day 3								Day 5								Day 7
Injection	Saline								CNO								Saline								CNO
Experiment type	Test1								Test1								Test1								Test1
Session	S1	S2	S3	S4	S5	S6	S7	S8	S1	S2	S3	S4	S5	S6	S7	S8	S1	S2	S3	S4	S5	S6	S7	S8	S1	S2	S3	S4	S5	S6	S7	S8
Location	A2	B2	B1	A1	B2	A1	A2	B1	B1	A2	A1	B2	B1	B2	A1	A2	A1	B2	A2	B2	B1	A2	A1	B1	B1	A2	B2	A2	A1	B1	A1	B2
Direction	North	North	South	South	South	North	South	North	South	North	South	North	North	South	North	South	South	South	North	North	North	South	North	South	North	South	North	North	South	South	North	South
Trial 1	1	1	1	1	1	1	1	1	1	0	0	0	1	1	1	1	1	1	1	1	1	1	1	0	1	0	1	1	1	1	0	1
Trial 2	1	1	1	1	1	1	1	1	1	1	0	1	1	1	1	1	1	1	1	1	1	1	1	0	1	1	1	1	1	1	1	1
Trial 3	1	1	1	1	1	1	1	1	1	1	0	1	1	1	1	0	1	1	1	1	1	1	1	1	1	0	1	1	0	1	1	0
Trial 4	1	1	1	0	1	1	1	1	1	1	0	1	1	1	1	0	1	1	1	1	1	1	1	1	0	1	1	1	1	1	1	1
Trial 5	0	1	1	1	1	1	1	1	1	1	0	1	1	1	1	0	1	1	1	1	1	1	1	1	1	1	1	1	1	1	1	0
Trial 6	0	0	1	0	1	1	0	1	1	1	1	1	1	1	1	1	1	1	1	1	1	1	1	1	0	1	1	1	1	1	1	1
Trial 7	1	1	1	1	1	1	1	1	1	1	0	1	1	1	1	0	1	1	1	1	1	1	1	0	0	1	1	1	1	1	1	1
ALL 7 trials
# Correct trials	5	6	7	5	7	7	6	7	7	6	1	6	7	7	7	3	7	7	7	7	7	7	7	4	4	5	7	7	6	7	6	5
% Accuracy: per trial	71.4286	85.7143	100	71.4286	100	100	85.7143	100	100	85.7143	14.2857	85.7143	100	100	100	42.8571	100	100	100	100	100	100	100	57.1429	57.1429	71.4286	100	100	85.7143	100	85.7143	71.4286
% Accuracy	Mean	SD	SE						Mean	SD	SE						Mean	SD	SE						Mean	SD	SE
Total trials	89.2857	12.6629	4.47702						78.5714	32.397	11.4541						94.6429	15.1523	5.35714						83.9286	16.0856	5.68712

## Sheet: Mouse7
Date	Day 1								Day 3								Day 5								Day 7
Injection	Saline								CNO								Saline								CNO
Experiment type	Test1								Test1								Test1								Test1
Session	S1	S2	S3	S4	S5	S6	S7	S8	S1	S2	S3	S4	S5	S6	S7	S8	S1	S2	S3	S4	S5	S6	S7	S8	S1	S2	S3	S4	S5	S6	S7	S8
Location	A2	B2	B1	A1	B2	A1	A2	B1	B1	A2	A1	B2	B1	B2	A1	A2	A1	B2	A2	B2	B1	A2	A1	B1	B1	A2	B2	A2	A1	B1	A1	B2
Direction	North	North	South	South	South	North	South	North	South	North	South	North	North	South	North	South	South	South	North	North	North	South	North	South	North	South	North	North	South	South	North	South
Trial 1	1	1	1	1	1	1	0	1	1	0	0	0	1	1	1	0	0	1	0	1	1	0	0	1	0	0	1	0	1	1	0	1
Trial 2	1	0	1	1	1	1	1	1	1	1	0	0	1	0	1	1	0	1	1	0	1	1	1	1	1	1	1	1	1	1	1	1
Trial 3	1	1	1	0	1	1	1	1	1	1	0	1	1	0	1	0	0	1	0	1	1	1	1	1	1	1	1	1	1	1	0	1
Trial 4	1	1	1	1	1	1	0	1	1	1	0	1	1	1	1	1	0	0	1	1	1	1	1	1	1	1	1	1	1	1	1	1
Trial 5	1	1	1	0	1	1	1	1	1	1	0	0	1	0	1	1	1	1	0	0	1	1	1	1	1	1	1	1	1	1	0	1
Trial 6	1	1	1	1	1	1	0	1	1	1	1	1	1	1	1	0	1	0	1	1	0	1	1	1	1	1	1	1	1	1	1	1
Trial 7	1	1	1	1	1	1	1	1	1	1	1	1	1	1	1	1	1	1	1	1	1	1	0	1	1	1	1	1	1	1	1	1
ALL 7 trials
# Correct trials	7	6	7	5	7	7	4	7	7	6	2	4	7	4	7	4	3	5	4	5	6	6	5	7	6	6	7	6	7	7	4	7
% Accuracy: per trial	100	85.7143	100	71.4286	100	100	57.1429	100	100	85.7143	28.5714	57.1429	100	57.1429	100	57.1429	42.8571	71.4286	57.1429	71.4286	85.7143	85.7143	71.4286	100	85.7143	85.7143	100	85.7143	100	100	57.1429	100
% Accuracy	Mean	SD	SE						Mean	SD	SE						Mean	SD	SE						Mean	SD	SE
Total trials	89.2857	16.6424	5.88396						73.2143	26.9299	9.52115						73.2143	17.806	6.29539						89.2857	14.7871	5.22804

## Sheet: Mouse8
Date	Day 1								Day 3								Day 5								Day 7
Injection	Saline								CNO								Saline								CNO
Experiment type	Test1								Test1								Test1								Test1
Session	S1	S2	S3	S4	S5	S6	S7	S8	S1	S2	S3	S4	S5	S6	S7	S8	S1	S2	S3	S4	S5	S6	S7	S8	S1	S2	S3	S4	S5	S6	S7	S8
Location	B2	A2	A1	B1	B1	A1	A2	B2	B1	A2	B2	A2	A1	B1	A1	B2	A2	B2	B1	A1	B2	A1	A2	B1	B1	A2	B2	A2	A1	B1	A1	B2
Direction	North	South	North	North	South	South	North	South	North	South	North	North	South	South	North	South	North	North	South	South	South	North	South	North	North	South	North	North	South	South	North	South
Trial 1	1	1	1	1	1	1	1	1	1	0	1	1	0	1	1	1	1	0	1	1	1	0	1	0	1	1	1	1	0	1	0	1
Trial 2	1	0	0	1	0	1	1	1	1	1	1	1	0	1	1	1	1	1	1	0	1	1	0	1	1	0	1	1	0	0	1	0
Trial 3	1	1	1	1	1	1	1	1	1	1	1	0	1	1	1	1	1	1	1	1	1	1	0	1	1	1	1	1	1	1	1	1
Trial 4	1	1	1	1	1	1	1	1	0	0	1	1	0	1	1	1	1	1	1	0	1	1	1	1	1	1	1	1	0	0	1	0
Trial 5	0	0	1	1	1	0	1	1	1	1	1	1	0	0	1	0	1	1	0	0	1	1	0	1	1	1	1	1	1	1	1	1
Trial 6	1	1	1	1	1	0	1	1	1	0	1	1	0	1	1	1	1	1	1	1	1	1	0	1	1	0	1	1	0	1	1	1
Trial 7	0	1	1	1	1	1	1	1	1	0	1	1	0	1	1	1	1	1	1	1	1	1	1	1	0	1	1	1	1	0	1	0
ALL 7 trials
# Correct trials	5	5	6	7	6	5	7	7	6	3	7	6	1	6	7	6	7	6	6	4	7	6	3	6	6	5	7	7	3	4	6	4
% Accuracy: per trial	71.4286	71.4286	85.7143	100	85.7143	71.4286	100	100	85.7143	42.8571	100	85.7143	14.2857	85.7143	100	85.7143	100	85.7143	85.7143	57.1429	100	85.7143	42.8571	85.7143	85.7143	71.4286	100	100	42.8571	57.1429	85.7143	57.1429
% Accuracy	Mean	SD	SE						Mean	SD	SE						Mean	SD	SE						Mean	SD	SE
Total trials	85.7143	13.226	4.6761						75	30.3046	10.7143						80.3571	20.1127	7.1109						75	21.2578	7.51578
