# Supplementary material for: Projection-specific circuits of retrosplenial cortex with differential contributions to spatial cognition
Source: Mol Psychiatry. 2024 Nov 7;30(5):2068–84. doi: 10.1038/s41380-024-02819-8 (PMC12014379; doi:10.1038/s41380-024-02819-8)
Supplement: Supplementary file 10 — Supplementary Table 4: raw data [file 41380_2024_2819_MOESM10_ESM.zip › Table_S4_Place_action_RawData/Test raw data/AD_test2_Rawdata.xlsx]

## Sheet: Novel Summary
Test2 - Total Trials (All Trials)
Mouse#	D1-Saline	D3-CNO	D5-Saline	D7-CNO
Mouse1	96.4286	100	100	94.6429
Mouse2	96.4286	98.2143	100	98.2143
Mouse3	83.9286	80.3571	62.5	87.5
Mouse4	89.2857	85.7143	94.6429	73.2143
Mouse5	92.8571	100	96.4286	75
Mouse6	100	100	91.0714	62.5
Mouse7	71.4286	92.8571	75	78.5714
Mouse8	92.8571	87.5	80.3571	71.4286
Mean	90.4018	93.0804	87.5	80.1339
SD	9.10226	7.72132	13.5661	12.2771
SE	3.21814	2.7299	4.79633	4.3406

## Sheet: Mouse1
Date	Day 1								Day 3								Day 5								Day 7
Injection	Saline								CNO								Saline								CNO
Experiment type	Test2								Test2								Test2								Test2
Session	S1	S2	S3	S4	S5	S6	S7	S8	S1	S2	S3	S4	S5	S6	S7	S8	S1	S2	S3	S4	S5	S6	S7	S8	S1	S2	S3	S4	S5	S6	S7	S8
Location	B2	A4	A1	A4	B1	A4	B2	A4	B1	A3	B2	A3	A1	A3	B2	A3	A1	B4	A2	B4	B1	B4	A1	B4	A1	B3	A2	B3	B1	B3	A2	B3
Direction	South	North	South	South	North	North	North	South	South	South	North	North	North	South	South	North	North	North	South	South	North	North	South	South	South	South	North	North	North	South	South	North
Trial 1	1	1	1	1	1	1	1	1	1	1	1	1	1	1	1	1	1	1	1	1	1	1	1	1	1	1	1	1	1	1	1	1
Trial 2	1	1	1	1	1	1	1	1	1	1	1	1	1	1	1	1	1	1	1	1	1	1	1	1	1	1	1	1	1	1	1	1
Trial 3	1	1	1	1	1	1	1	1	1	1	1	1	1	1	1	1	1	1	1	1	1	1	1	1	1	1	1	0	1	1	1	1
Trial 4	1	1	1	1	1	1	1	1	1	1	1	1	1	1	1	1	1	1	1	1	1	1	1	1	1	1	1	1	1	1	0	1
Trial 5	1	1	1	1	1	1	1	1	1	1	1	1	1	1	1	1	1	1	1	1	1	1	1	1	1	1	1	1	1	1	1	1
Trial 6	1	1	1	1	1	1	1	1	1	1	1	1	1	1	1	1	1	1	1	1	1	1	1	1	1	1	1	1	1	1	1	0
Trial 7	1	1	1	1	0	0	1	1	1	1	1	1	1	1	1	1	1	1	1	1	1	1	1	1	1	1	1	1	1	1	1	1
ALL 7 trials
# Correct trials	7	7	7	7	6	6	7	7	7	7	7	7	7	7	7	7	7	7	7	7	7	7	7	7	7	7	7	6	7	7	6	6
% Accuracy: per trial	100	100	100	100	85.7143	85.7143	100	100	100	100	100	100	100	100	100	100	100	100	100	100	100	100	100	100	100	100	100	85.7143	100	100	85.7143	85.7143
% Accuracy	Mean	SD	SE						Mean	SD	SE						Mean	SD	SE						Mean	SD	SE
Total trials	96.4286	6.613	2.33805						100	0	0						100	0	0						94.6429	7.39356	2.61402

## Sheet: Mouse2
Date	Day 1								Day 3								Day 5								Day 7
Injection	Saline								CNO								Saline								CNO
Experiment type	Test2								Test2								Test2								Test2
Session	S1	S2	S3	S4	S5	S6	S7	S8	S1	S2	S3	S4	S5	S6	S7	S8	S1	S2	S3	S4	S5	S6	S7	S8	S1	S2	S3	S4	S5	S6	S7	S8
Location	B2	A4	A1	A4	B1	A4	B2	A4	B1	A3	B2	A3	A1	A3	B2	A3	A1	B4	A2	B4	B1	B4	A1	B4	A1	B3	A2	B3	B1	B3	A2	B3
Direction	South	North	South	South	North	North	North	South	South	South	North	North	North	South	South	North	North	North	South	South	North	North	South	South	South	South	North	North	North	South	South	North
Trial 1	1	1	1	1	1	1	1	1	0	1	1	1	1	1	1	1	1	1	1	1	1	1	1	1	1	1	1	1	1	1	1	1
Trial 2	1	1	1	1	1	1	1	1	1	1	1	1	1	1	1	1	1	1	1	1	1	1	1	1	1	1	1	1	1	1	1	1
Trial 3	0	1	1	1	1	1	1	1	1	1	1	1	1	1	1	1	1	1	1	1	1	1	1	1	1	0	1	1	1	1	1	1
Trial 4	1	1	1	1	1	1	1	1	1	1	1	1	1	1	1	1	1	1	1	1	1	1	1	1	1	1	1	1	1	1	1	1
Trial 5	0	1	1	1	1	1	1	1	1	1	1	1	1	1	1	1	1	1	1	1	1	1	1	1	1	1	1	1	1	1	1	1
Trial 6	1	1	1	1	1	1	1	1	1	1	1	1	1	1	1	1	1	1	1	1	1	1	1	1	1	1	1	1	1	1	1	1
Trial 7	1	1	1	1	1	1	1	1	1	1	1	1	1	1	1	1	1	1	1	1	1	1	1	1	1	1	1	1	1	1	1	1
ALL 7 trials
# Correct trials	5	7	7	7	7	7	7	7	6	7	7	7	7	7	7	7	7	7	7	7	7	7	7	7	7	6	7	7	7	7	7	7
% Accuracy: per trial	71.4286	100	100	100	100	100	100	100	85.7143	100	100	100	100	100	100	100	100	100	100	100	100	100	100	100	100	85.7143	100	100	100	100	100	100
% Accuracy	Mean	SD	SE						Mean	SD	SE						Mean	SD	SE						Mean	SD	SE
Total trials	96.4286	10.1015	3.57143						98.2143	5.05076	1.78571						100	0	0						98.2143	5.05076	1.78571

## Sheet: Mouse3
Date	Day 1								Day 3								Day 5								Day 7
Injection	Saline								CNO								Saline								CNO
Experiment type	Test2								Test2								Test2								Test2
Session	S1	S2	S3	S4	S5	S6	S7	S8	S1	S2	S3	S4	S5	S6	S7	S8	S1	S2	S3	S4	S5	S6	S7	S8	S1	S2	S3	S4	S5	S6	S7	S8
Location	B2	A4	A1	A4	B1	A4	B2	A4	B1	A3	B2	A3	A1	A3	B2	A3	A1	B4	A2	B4	B1	B4	A1	B4	A1	B3	A2	B3	B1	B3	A2	B3
Direction	South	North	South	South	North	North	North	South	South	South	North	North	North	South	South	North	North	North	South	South	North	North	South	South	South	South	North	North	North	South	South	North
Trial 1	1	0	1	1	1	0	1	1	1	0	1	1	1	1	1	0	1	0	1	1	1	0	1	0	1	0	1	1	1	1	1	1
Trial 2	1	0	1	1	1	0	1	1	0	1	1	0	1	1	1	0	1	1	0	1	0	0	1	1	1	1	1	1	1	1	1	1
Trial 3	1	1	1	1	1	0	1	1	1	1	1	1	1	0	1	1	0	1	1	1	1	0	1	0	1	1	0	1	1	1	1	1
Trial 4	1	1	1	1	1	1	1	1	1	0	1	1	1	0	1	1	1	1	0	1	1	0	1	0	0	0	1	1	1	1	1	0
Trial 5	1	0	1	1	1	0	1	1	1	0	1	1	1	1	1	1	0	1	1	1	1	0	1	0	1	1	1	1	1	1	1	1
Trial 6	1	1	1	1	1	0	1	1	1	1	1	1	1	1	1	1	1	1	1	0	1	0	1	0	1	1	1	1	1	1	0	1
Trial 7	1	0	1	1	1	1	1	1	1	1	1	0	1	1	1	0	0	1	1	0	1	1	1	0	1	1	1	1	1	1	1	0
ALL 7 trials
# Correct trials	7	3	7	7	7	2	7	7	6	4	7	5	7	5	7	4	4	6	5	5	6	1	7	1	6	5	6	7	7	7	6	5
% Accuracy: per trial	100	42.8571	100	100	100	28.5714	100	100	85.7143	57.1429	100	71.4286	100	71.4286	100	57.1429	57.1429	85.7143	71.4286	71.4286	85.7143	14.2857	100	14.2857	85.7143	71.4286	85.7143	100	100	100	85.7143	71.4286
% Accuracy	Mean	SD	SE						Mean	SD	SE						Mean	SD	SE						Mean	SD	SE
Total trials	83.9286	30.0024	10.6075						80.3571	18.6067	6.57847						62.5	32.3407	11.4342						87.5	11.9218	4.21498

## Sheet: Mouse4
Date	Day 1								Day 3								Day 5								Day 7
Injection	Saline								CNO								Saline								CNO
Experiment type	Test2								Test2								Test2								Test2
Session	S1	S2	S3	S4	S5	S6	S7	S8	S1	S2	S3	S4	S5	S6	S7	S8	S1	S2	S3	S4	S5	S6	S7	S8	S1	S2	S3	S4	S5	S6	S7	S8
Location	B2	A4	A1	A4	B1	A4	B2	A4	B1	A3	B2	A3	A1	A3	B2	A3	A1	B4	A2	B4	B1	B4	A1	B4	A1	B3	A2	B3	B1	B3	A2	B3
Direction	South	North	South	South	North	North	North	South	South	South	North	North	North	South	South	North	North	North	South	South	North	North	South	South	South	South	North	North	North	South	South	North
Trial 1	0	0	1	1	1	1	1	0	1	0	1	1	1	1	1	0	1	1	1	1	1	1	0	1	0	1	1	1	1	0	0	1
Trial 2	1	1	1	1	1	1	1	1	1	1	1	1	1	1	1	0	1	1	1	1	1	1	0	1	1	0	0	1	1	1	1	1
Trial 3	0	1	1	1	1	0	1	1	1	1	1	1	1	1	1	1	1	1	1	1	1	1	1	1	0	0	1	0	1	1	1	1
Trial 4	1	1	1	1	1	1	1	1	1	1	1	1	0	1	1	0	1	1	1	1	1	1	1	1	1	1	0	0	1	0	1	1
Trial 5	1	1	1	1	1	1	1	1	1	1	1	1	1	1	0	0	1	1	1	1	1	1	1	1	1	1	1	1	1	1	1	1
Trial 6	1	1	1	1	1	1	1	1	1	1	1	1	1	1	1	1	1	1	1	1	1	0	1	1	1	0	1	1	1	1	1	1
Trial 7	1	0	1	1	1	1	1	1	1	0	1	1	1	1	1	1	1	1	1	1	1	1	1	1	1	0	1	0	1	1	0	1
ALL 7 trials
# Correct trials	5	5	7	7	7	6	7	6	7	5	7	7	6	7	6	3	7	7	7	7	7	6	5	7	5	3	5	4	7	5	5	7
% Accuracy: per trial	71.4286	71.4286	100	100	100	85.7143	100	85.7143	100	71.4286	100	100	85.7143	100	85.7143	42.8571	100	100	100	100	100	85.7143	71.4286	100	71.4286	42.8571	71.4286	57.1429	100	71.4286	71.4286	100
% Accuracy	Mean	SD	SE						Mean	SD	SE						Mean	SD	SE						Mean	SD	SE
Total trials	89.2857	12.6629	4.47702						85.7143	20.2031	7.14286						94.6429	10.6289	3.75789						73.2143	19.3743	6.84986

## Sheet: Mouse5
Date	Day 1								Day 3								Day 5								Day 7
Injection	Saline								CNO								Saline								CNO
Experiment type	Test2								Test2								Test2								Test2
Session	S1	S2	S3	S4	S5	S6	S7	S8	S1	S2	S3	S4	S5	S6	S7	S8	S1	S2	S3	S4	S5	S6	S7	S8	S1	S2	S3	S4	S5	S6	S7	S8
Location	B2	A4	A1	A4	B1	A4	B2	A4	B1	A3	B2	A3	A1	A3	B2	A3	A1	B4	A2	B4	B1	B4	A1	B4	A1	B3	A2	B3	B1	B3	A2	B3
Direction	South	North	South	South	North	North	North	South	South	South	North	North	North	South	South	North	North	North	South	South	North	North	South	South	South	South	North	North	North	South	South	North
Trial 1	1	1	0	1	1	1	1	0	1	1	1	1	1	1	1	1	1	1	0	1	1	1	1	1	1	1	1	1	1	0	0	0
Trial 2	1	1	1	1	1	1	1	1	1	1	1	1	1	1	1	1	1	1	1	1	1	1	1	1	1	1	1	1	1	1	1	1
Trial 3	1	1	1	1	1	1	1	1	1	1	1	1	1	1	1	1	1	1	1	1	1	1	1	1	1	0	1	1	1	0	1	1
Trial 4	1	1	1	1	1	1	1	0	1	1	1	1	1	1	1	1	1	1	1	1	1	1	1	1	1	1	1	1	1	1	1	1
Trial 5	1	1	1	1	1	1	1	0	1	1	1	1	1	1	1	1	1	1	1	1	1	1	1	0	1	0	1	1	1	1	1	0
Trial 6	1	1	1	1	1	1	1	1	1	1	1	1	1	1	1	1	1	1	1	1	1	1	1	1	1	1	0	1	1	1	1	0
Trial 7	1	1	1	1	1	1	1	1	1	1	1	1	1	1	1	1	1	1	1	1	1	1	1	1	1	0	0	1	0	1	0	0
ALL 7 trials
# Correct trials	7	7	6	7	7	7	7	4	7	7	7	7	7	7	7	7	7	7	6	7	7	7	7	6	7	4	5	7	6	5	5	3
% Accuracy: per trial	100	100	85.7143	100	100	100	100	57.1429	100	100	100	100	100	100	100	100	100	100	85.7143	100	100	100	100	85.7143	100	57.1429	71.4286	100	85.7143	71.4286	71.4286	42.8571
% Accuracy	Mean	SD	SE						Mean	SD	SE						Mean	SD	SE						Mean	SD	SE
Total trials	92.8571	15.2721	5.39949						100	0	0						96.4286	6.613	2.33805						75	19.839	7.01415

## Sheet: Mouse6
Date	Day 1								Day 3								Day 5								Day 7
Injection	Saline								CNO								Saline								CNO
Experiment type	Test2								Test2								Test2								Test2
Session	S1	S2	S3	S4	S5	S6	S7	S8	S1	S2	S3	S4	S5	S6	S7	S8	S1	S2	S3	S4	S5	S6	S7	S8	S1	S2	S3	S4	S5	S6	S7	S8
Location	B2	A4	A1	A4	B1	A4	B2	A4	B1	A3	B2	A3	A1	A3	B2	A3	A1	B4	A2	B4	B1	B4	A1	B4	A1	B3	A2	B3	B1	B3	A2	B3
Direction	South	North	South	South	North	North	North	South	South	South	North	North	North	South	South	North	North	North	South	South	North	North	South	South	South	South	North	North	North	South	South	North
Trial 1	1	1	1	1	1	1	1	1	1	1	1	1	1	1	1	1	1	0	1	1	1	1	1	1	1	1	0	1	1	0	1	0
Trial 2	1	1	1	1	1	1	1	1	1	1	1	1	1	1	1	1	1	1	1	1	1	1	1	0	1	1	1	0	0	0	1	0
Trial 3	1	1	1	1	1	1	1	1	1	1	1	1	1	1	1	1	1	1	1	1	1	1	1	1	1	1	1	0	0	0	0	1
Trial 4	1	1	1	1	1	1	1	1	1	1	1	1	1	1	1	1	1	1	1	1	1	1	1	1	1	1	1	1	1	0	0	0
Trial 5	1	1	1	1	1	1	1	1	1	1	1	1	1	1	1	1	1	1	1	1	1	1	1	0	1	1	1	1	1	1	1	0
Trial 6	1	1	1	1	1	1	1	1	1	1	1	1	1	1	1	1	1	1	1	1	1	1	1	1	1	1	1	0	1	1	1	0
Trial 7	1	1	1	1	1	1	1	1	1	1	1	1	1	1	1	1	1	1	1	0	1	0	1	1	1	0	1	0	1	0	0	1
ALL 7 trials
# Correct trials	7	7	7	7	7	7	7	7	7	7	7	7	7	7	7	7	7	6	7	6	7	6	7	5	7	6	6	3	5	2	4	2
% Accuracy: per trial	100	100	100	100	100	100	100	100	100	100	100	100	100	100	100	100	100	85.7143	100	85.7143	100	85.7143	100	71.4286	100	85.7143	85.7143	42.8571	71.4286	28.5714	57.1429	28.5714
% Accuracy	Mean	SD	SE						Mean	SD	SE						Mean	SD	SE						Mean	SD	SE
Total trials	100	0	0						100	0	0						91.0714	10.6289	3.75789						62.5	27.4659	9.71065

## Sheet: Mouse7
Date	Day 1								Day 3								Day 5								Day 7
Injection	Saline								CNO								Saline								CNO
Experiment type	Test2								Test2								Test2								Test2
Session	S1	S2	S3	S4	S5	S6	S7	S8	S1	S2	S3	S4	S5	S6	S7	S8	S1	S2	S3	S4	S5	S6	S7	S8	S1	S2	S3	S4	S5	S6	S7	S8
Location	B2	A4	A1	A4	B1	A4	B2	A4	B1	A3	B2	A3	A1	A3	B2	A3	A1	B4	A2	B4	B1	B4	A1	B4	A1	B3	A2	B3	B1	B3	A2	B3
Direction	South	North	South	South	North	North	North	South	South	South	North	North	North	South	South	North	North	North	South	South	North	North	South	South	South	South	North	North	North	South	South	North
Trial 1	1	1	0	0	1	0	1	0	1	1	1	0	1	1	1	1	0	1	1	0	1	0	1	0	0	1	0	1	1	1	0	0
Trial 2	1	1	1	1	1	0	1	0	1	1	1	1	1	0	1	1	1	1	0	1	1	1	0	1	1	1	1	1	1	1	1	0
Trial 3	1	1	1	1	1	1	1	0	1	1	1	1	1	1	1	1	1	1	1	1	0	1	1	1	1	1	1	0	1	1	1	0
Trial 4	1	1	0	1	1	0	0	1	1	1	1	1	1	0	1	1	1	1	1	1	1	0	0	1	1	1	1	1	1	1	0	0
Trial 5	1	1	1	1	1	0	1	1	1	0	1	1	1	1	1	1	1	1	1	1	1	1	1	1	1	1	1	1	1	1	1	0
Trial 6	0	1	1	1	1	1	1	0	1	1	1	1	1	1	1	1	1	1	0	1	1	1	1	1	1	1	1	1	1	1	1	1
Trial 7	1	0	0	0	1	1	1	1	1	1	1	1	1	1	1	1	1	0	0	0	0	1	1	1	1	1	1	1	1	1	0	0
ALL 7 trials
# Correct trials	6	6	4	5	7	3	6	3	7	6	7	6	7	5	7	7	6	6	4	5	5	5	5	6	6	7	6	6	7	7	4	1
% Accuracy: per trial	85.7143	85.7143	57.1429	71.4286	100	42.8571	85.7143	42.8571	100	85.7143	100	85.7143	100	71.4286	100	100	85.7143	85.7143	57.1429	71.4286	71.4286	71.4286	71.4286	85.7143	85.7143	100	85.7143	85.7143	100	100	57.1429	14.2857
% Accuracy	Mean	SD	SE						Mean	SD	SE						Mean	SD	SE						Mean	SD	SE
Total trials	71.4286	21.598	7.63604						92.8571	10.799	3.81802						75	10.1015	3.57143						78.5714	29.5742	10.4561

## Sheet: Mouse8
Date	Day 1								Day 3								Day 5								Day 7
Injection	Saline								CNO								Saline								CNO
Experiment type	Test2								Test2								Test2								Test2
Session	S1	S2	S3	S4	S5	S6	S7	S8	S1	S2	S3	S4	S5	S6	S7	S8	S1	S2	S3	S4	S5	S6	S7	S8	S1	S2	S3	S4	S5	S6	S7	S8
Location	B2	A4	A1	A4	B1	A4	B2	A4	B1	A3	B2	A3	A1	A3	B2	A3	A1	B4	A2	B4	B1	B4	A1	B4	A1	B3	A2	B3	B1	B3	A2	B3
Direction	South	North	South	South	North	North	North	South	South	South	North	North	North	South	South	North	North	North	South	South	North	North	South	South	South	South	North	North	North	South	South	North
Trial 1	0	1	1	1	0	1	0	1	0	1	1	1	1	1	1	1	1	1	1	1	0	1	1	1	0	1	1	1	0	0	1	0
Trial 2	1	1	1	1	1	1	1	1	1	0	1	1	1	0	1	1	1	0	1	0	1	1	1	1	0	1	1	1	0	1	0	1
Trial 3	1	1	1	0	1	1	1	1	1	0	1	1	1	1	1	1	0	1	1	1	1	1	1	1	1	1	1	1	1	0	0	1
Trial 4	1	1	1	1	1	1	1	1	1	0	1	1	1	0	1	1	1	0	0	0	0	1	1	1	1	1	1	1	0	1	1	1
Trial 5	1	1	1	1	1	1	1	1	1	1	1	1	1	1	1	1	1	1	1	0	1	1	1	1	1	1	1	1	1	1	1	1
Trial 6	1	1	1	1	1	1	1	1	1	0	1	1	1	1	1	1	1	1	1	1	1	1	1	1	0	1	1	1	0	1	0	1
Trial 7	1	1	1	1	1	1	1	1	1	1	1	1	1	1	1	1	1	1	1	0	1	1	0	1	1	1	0	1	1	0	1	0
ALL 7 trials
# Correct trials	6	7	7	6	6	7	6	7	6	3	7	7	7	5	7	7	6	5	6	3	5	7	6	7	4	7	6	7	3	4	4	5
% Accuracy: per trial	85.7143	100	100	85.7143	85.7143	100	85.7143	100	85.7143	42.8571	100	100	100	71.4286	100	100	85.7143	71.4286	85.7143	42.8571	71.4286	100	85.7143	100	57.1429	100	85.7143	100	42.8571	57.1429	57.1429	71.4286
% Accuracy	Mean	SD	SE						Mean	SD	SE						Mean	SD	SE						Mean	SD	SE
Total trials	92.8571	7.63604	2.69975						87.5	20.8248	7.36269						80.3571	18.6067	6.57847						71.4286	21.598	7.63604
