# Supplementary material for: Projection-specific circuits of retrosplenial cortex with differential contributions to spatial cognition
Source: Mol Psychiatry. 2024 Nov 7;30(5):2068–84. doi: 10.1038/s41380-024-02819-8 (PMC12014379; doi:10.1038/s41380-024-02819-8)
Supplement: Supplementary file 10 — Supplementary Table 4: raw data [file 41380_2024_2819_MOESM10_ESM.zip › Table_S4_Place_action_RawData/Test raw data/M2_test1_Rawdata.xlsx]

## Sheet: Familiar Summary
Test1 - Total Trials (ALL Trials)
Mouse#	D1-Saline	D3-CNO	D5-Saline	D7-CNO
Mouse1	92.8571	87.5	89.2857	91.0714
Mouse2	92.8571	92.8571	92.8571	82.1429
Mouse3	91.0714	91.0714	92.8571	73.2143
Mouse4	91.0714	91.0714	94.6429	85.7143
Mouse5	92.8571	87.5	91.0714	87.5
Mouse6	98.2143	85.7143	98.2143	83.9286
Mouse7	92.8571	58.9286	96.4286	91.0714
Mouse8	89.2857	67.8571	91.0714	83.9286
Mouse9	89.2857	78.5714	92.8571	76.7857
Mouse10	85.7143	82.1429	96.4286	85.7143
Mean	91.6071	82.3214	93.5714	84.1071
SD	3.26568	11.0545	2.81718	5.67509
SE	1.0327	3.49573	0.890871	1.79462

## Sheet: Mouse1
Date	Day 1								Day 3								Day 5								Day 7
Injection	Saline								CNO								Saline								CNO
Experiment type	Test1								Test1								Test1								Test1
Session	S1	S2	S3	S4	S5	S6	S7	S8	S1	S2	S3	S4	S5	S6	S7	S8	S1	S2	S3	S4	S5	S6	S7	S8	S1	S2	S3	S4	S5	S6	S7	S8
Location	A2	B1	A1	B2	B2	A2	A1	B1	B2	A2	B1	A1	A1	B2	B1	A2	A1	B2	A2	B1	B1	A1	A2	B2	A1	B2	B1	A2	B1	A1	A2	B2
Direction	North	North	South	South	North	South	North	South	South	South	North	North	South	North	South	North	North	North	South	South	North	South	North	South	South	South	North	North	South	North	South	North
Trial 1	1	1	1	1	1	1	1	1	1	1	1	1	1	1	1	1	1	0	1	0	1	1	1	1	0	1	1	1	1	1	1	1
Trial 2	1	1	1	1	1	0	1	1	1	1	1	1	0	1	1	1	1	1	1	1	1	1	1	1	1	1	1	1	0	1	1	1
Trial 3	1	1	1	1	1	1	1	1	1	1	1	1	1	1	1	0	1	1	1	1	1	1	1	1	1	1	1	1	1	1	1	1
Trial 4	1	0	1	1	1	1	1	1	1	0	1	1	1	1	0	1	1	1	1	1	1	0	1	1	1	0	1	1	1	1	1	1
Trial 5	1	1	1	1	1	1	1	1	1	1	1	1	1	1	1	0	1	1	1	1	1	0	1	1	1	1	1	1	1	1	0	0
Trial 6	1	1	1	0	1	1	1	1	1	1	1	0	1	0	1	1	1	1	1	0	1	1	1	1	1	1	1	1	1	1	1	1
Trial 7	1	1	1	1	1	1	0	1	1	1	1	1	1	1	1	1	1	1	1	1	1	0	1	1	1	1	1	1	1	1	1	1
ALL 7 trials
# Correct trials	7	6	7	6	7	6	6	7	7	6	7	6	6	6	6	5	7	6	7	5	7	4	7	7	6	6	7	7	6	7	6	6
% Accuracy: per trial	100	85.7143	100	85.7143	100	85.7143	85.7143	100	100	85.7143	100	85.7143	85.7143	85.7143	85.7143	71.4286	100	85.7143	100	71.4286	100	57.1429	100	100	85.7143	85.7143	100	100	85.7143	100	85.7143	85.7143
% Accuracy	Mean	SD	SE						Mean	SD	SE						Mean	SD	SE						Mean	SD	SE
Total trials	92.8571	7.63604	2.69975						87.5	9.15528	3.23688						89.2857	16.6424	5.88396						91.0714	7.39356	2.61402

## Sheet: Mouse2
Date	Day 1								Day 3								Day 5								Day 7
Injection	Saline								CNO								Saline								CNO
Experiment type	Test1								Test1								Test1								Test1
Session	S1	S2	S3	S4	S5	S6	S7	S8	S1	S2	S3	S4	S5	S6	S7	S8	S1	S2	S3	S4	S5	S6	S7	S8	S1	S2	S3	S4	S5	S6	S7	S8
Location	A2	B1	A1	B2	B2	A2	A1	B1	B1	A2	B2	A1	A1	B1	B2	A2	B2	A2	B1	A1	A1	B2	B1	A2	A1	B2	A2	B1	B1	A1	A2	B2
Direction	North	North	South	South	North	South	North	South	South	South	North	North	South	North	South	North	South	South	North	North	South	North	South	North	North	North	South	South	North	South	North	South
Trial 1	1	1	1	1	1	1	1	1	1	1	1	1	1	1	1	1	1	1	0	1	1	1	1	1	0	1	1	1	1	1	0	1
Trial 2	1	1	1	1	1	1	1	0	1	1	0	1	1	1	0	1	1	0	1	1	1	1	1	1	1	1	1	1	1	1	1	0
Trial 3	1	1	1	1	1	1	1	1	1	1	1	1	1	1	1	1	0	1	1	1	1	1	1	1	1	1	1	0	1	1	1	1
Trial 4	1	1	1	0	1	1	1	1	1	1	1	1	1	0	1	1	1	1	1	1	1	1	1	1	1	1	1	0	0	1	0	0
Trial 5	1	1	1	1	1	1	1	1	1	1	1	1	1	1	1	1	1	1	1	1	1	1	1	1	1	0	1	1	1	1	1	1
Trial 6	1	1	1	1	1	0	1	1	1	1	1	1	1	1	0	1	0	1	1	1	1	1	1	1	1	1	1	1	0	1	1	1
Trial 7	1	1	1	1	1	1	1	0	1	1	1	1	1	1	1	1	1	1	1	1	1	1	1	1	1	1	1	1	1	1	1	1
ALL 7 trials
# Correct trials	7	7	7	6	7	6	7	5	7	7	6	7	7	6	5	7	5	6	6	7	7	7	7	7	6	6	7	5	5	7	5	5
% Accuracy: per trial	100	100	100	85.7143	100	85.7143	100	71.4286	100	100	85.7143	100	100	85.7143	71.4286	100	71.4286	85.7143	85.7143	100	100	100	100	100	85.7143	85.7143	100	71.4286	71.4286	100	71.4286	71.4286
% Accuracy	Mean	SD	SE						Mean	SD	SE						Mean	SD	SE						Mean	SD	SE
Total trials	92.8571	10.799	3.81802						92.8571	10.799	3.81802						92.8571	10.799	3.81802						82.1429	12.6629	4.47702

## Sheet: Mouse3
Date	Day 1								Day 3								Day 5								Day 7
Injection	Saline								CNO								Saline								CNO
Experiment type	Test1								Test1								Test1								Test1
Session	S1	S2	S3	S4	S5	S6	S7	S8	S1	S2	S3	S4	S5	S6	S7	S8	S1	S2	S3	S4	S5	S6	S7	S8	S1	S2	S3	S4	S5	S6	S7	S8
Location	A2	B1	A1	B2	B2	A2	A1	B1	B1	A2	B2	A1	A1	B1	B2	A2	B2	A2	B1	A1	A1	B2	B1	A2	A1	B2	A2	B1	B1	A1	A2	B2
Direction	North	North	South	South	North	South	North	South	South	South	North	North	South	North	South	North	South	South	North	North	South	North	South	North	North	North	South	South	North	South	North	South
Trial 1	1	1	1	1	1	1	1	1	1	1	0	1	1	1	1	1	1	1	1	1	1	1	1	1	0	1	1	0	1	1	1	1
Trial 2	1	1	1	1	1	1	1	0	1	1	1	1	1	1	0	1	0	1	1	1	1	1	1	1	1	0	1	1	0	1	1	0
Trial 3	0	1	1	1	1	1	1	1	1	1	1	1	1	1	1	1	1	1	1	1	1	1	0	1	1	1	1	0	1	0	1	1
Trial 4	1	1	0	1	1	1	1	1	0	1	1	1	1	1	0	1	1	1	1	1	1	1	1	1	1	0	1	1	1	1	0	0
Trial 5	1	1	1	1	1	1	0	1	1	1	1	0	1	1	1	1	1	1	1	1	1	1	1	1	1	1	1	0	0	1	1	0
Trial 6	0	1	1	1	1	1	1	1	1	1	1	1	1	1	1	1	0	1	1	1	1	1	1	1	1	0	1	1	1	1	1	1
Trial 7	1	1	1	1	1	1	1	1	1	1	1	1	1	1	1	1	1	0	1	1	1	1	1	1	1	1	1	1	1	1	1	0
ALL 7 trials
# Correct trials	5	7	6	7	7	7	6	6	6	7	6	6	7	7	5	7	5	6	7	7	7	7	6	7	6	4	7	4	5	6	6	3
% Accuracy: per trial	71.4286	100	85.7143	100	100	100	85.7143	85.7143	85.7143	100	85.7143	85.7143	100	100	71.4286	100	71.4286	85.7143	100	100	100	100	85.7143	100	85.7143	57.1429	100	57.1429	71.4286	85.7143	85.7143	42.8571
% Accuracy	Mean	SD	SE						Mean	SD	SE						Mean	SD	SE						Mean	SD	SE
Total trials	91.0714	10.6289	3.75789						91.0714	10.6289	3.75789						92.8571	10.799	3.81802						73.2143	19.3743	6.84986

## Sheet: Mouse4
Date	Day 1								Day 3								Day 5								Day 7
Injection	Saline								CNO								Saline								CNO
Experiment type	Test1								Test1								Test1								Test1
Session	S1	S2	S3	S4	S5	S6	S7	S8	S1	S2	S3	S4	S5	S6	S7	S8	S1	S2	S3	S4	S5	S6	S7	S8	S1	S2	S3	S4	S5	S6	S7	S8
Location	B1	A2	B2	A1	A1	B1	B2	A2	A2	B1	A1	B2	B2	A2	A1	B1	A1	B2	B1	A2	B1	A1	A2	B2	A1	B2	A2	B1	B1	A1	A2	B2
Direction	South	South	North	North	South	North	South	North	North	North	South	South	North	South	North	South	South	South	North	North	South	North	South	North	North	North	South	South	North	South	North	South
Trial 1	1	1	0	1	1	1	1	1	1	1	1	1	1	1	1	1	1	1	1	1	1	0	1	1	1	1	1	1	1	1	1	1
Trial 2	1	1	1	1	1	1	1	1	0	1	1	1	1	1	1	1	0	1	1	1	1	1	1	1	0	1	1	1	1	1	1	1
Trial 3	1	1	1	1	1	1	1	1	1	1	1	1	1	0	1	1	1	1	1	1	1	1	1	1	1	1	1	1	1	1	1	1
Trial 4	1	1	1	1	1	1	0	1	1	1	1	1	1	1	1	1	1	1	1	1	1	1	0	1	1	1	1	1	1	0	1	1
Trial 5	1	1	1	1	1	1	1	0	1	1	1	1	0	1	0	1	1	1	1	1	1	1	1	1	1	1	1	0	1	0	1	1
Trial 6	1	1	1	1	1	1	1	1	1	1	1	1	1	0	1	1	1	1	1	1	1	1	1	1	1	0	1	1	1	1	1	1
Trial 7	0	1	1	1	1	0	1	1	1	1	1	1	1	1	1	1	1	1	1	1	1	1	1	1	1	1	1	0	1	0	1	0
ALL 7 trials
# Correct trials	6	7	6	7	7	6	6	6	6	7	7	7	6	5	6	7	6	7	7	7	7	6	6	7	6	6	7	5	7	4	7	6
% Accuracy: per trial	85.7143	100	85.7143	100	100	85.7143	85.7143	85.7143	85.7143	100	100	100	85.7143	71.4286	85.7143	100	85.7143	100	100	100	100	85.7143	85.7143	100	85.7143	85.7143	100	71.4286	100	57.1429	100	85.7143
% Accuracy	Mean	SD	SE						Mean	SD	SE						Mean	SD	SE						Mean	SD	SE
Total trials	91.0714	7.39356	2.61402						91.0714	10.6289	3.75789						94.6429	7.39356	2.61402						85.7143	15.2721	5.39949

## Sheet: Mouse5
Date	Day 1								Day 3								Day 5								Day 7
Injection	Saline								CNO								Saline								CNO
Experiment type	Test1								Test1								Test1								Test1
Session	S1	S2	S3	S4	S5	S6	S7	S8	S1	S2	S3	S4	S5	S6	S7	S8	S1	S2	S3	S4	S5	S6	S7	S8	S1	S2	S3	S4	S5	S6	S7	S8
Location	A2	B1	A1	B2	B2	A2	A1	B1	B1	A2	B2	A1	A1	B1	B2	A2	B2	A2	B1	A1	A1	B2	B1	A2	A1	B2	A2	B1	B1	A1	A2	B2
Direction	North	North	South	South	North	South	North	South	South	South	North	North	South	North	South	North	South	South	North	North	South	North	South	North	North	North	South	South	North	South	North	South
Trial 1	0	1	1	1	1	0	1	1	1	0	0	0	1	1	1	1	1	1	1	1	1	1	1	1	1	0	1	1	1	1	1	1
Trial 2	1	1	1	1	1	1	1	1	1	1	1	1	0	1	1	1	1	1	0	1	1	1	1	1	1	1	1	1	1	1	1	1
Trial 3	1	1	1	1	1	1	1	1	1	1	1	1	1	1	0	1	1	1	1	1	1	0	1	0	1	1	1	0	1	1	0	1
Trial 4	1	1	1	1	1	1	1	1	1	1	1	1	1	0	1	1	1	0	1	1	1	1	1	1	1	0	1	1	1	1	1	1
Trial 5	1	1	0	1	1	1	1	1	1	1	1	1	1	1	1	1	1	1	1	1	1	1	0	1	1	1	1	1	1	1	0	1
Trial 6	1	1	1	1	1	1	1	1	0	1	1	1	1	1	1	1	1	1	1	1	1	1	1	1	1	1	1	0	1	1	1	1
Trial 7	1	1	0	1	1	1	1	1	1	1	1	1	1	1	1	1	1	1	1	1	1	1	1	1	1	0	1	1	1	1	1	1
ALL 7 trials
# Correct trials	6	7	5	7	7	6	7	7	6	6	6	6	6	6	6	7	7	6	6	7	7	6	6	6	7	4	7	5	7	7	5	7
% Accuracy: per trial	85.7143	100	71.4286	100	100	85.7143	100	100	85.7143	85.7143	85.7143	85.7143	85.7143	85.7143	85.7143	100	100	85.7143	85.7143	100	100	85.7143	85.7143	85.7143	100	57.1429	100	71.4286	100	100	71.4286	100
% Accuracy	Mean	SD	SE						Mean	SD	SE						Mean	SD	SE						Mean	SD	SE
Total trials	92.8571	10.799	3.81802						87.5	5.05076	1.78571						91.0714	7.39356	2.61402						87.5	17.806	6.29539

## Sheet: Mouse6
Date	Day 1								Day 3								Day 5								Day 7
Injection	Saline								CNO								Saline								CNO
Experiment type	Test1								Test1								Test1								Test1
Session	S1	S2	S3	S4	S5	S6	S7	S8	S1	S2	S3	S4	S5	S6	S7	S8	S1	S2	S3	S4	S5	S6	S7	S8	S1	S2	S3	S4	S5	S6	S7	S8
Location	A2	B1	A1	B2	B2	A2	A1	B1	B1	A2	B2	A1	A1	B1	B2	A2	A2	B1	A1	B2	B2	A2	A1	B1	A1	B2	A2	B1	B1	A1	A2	B2
Direction	North	North	South	South	North	South	North	South	South	South	North	North	South	North	South	North	North	North	South	South	North	South	North	South	North	North	South	South	North	South	North	South
Trial 1	1	1	1	1	1	1	1	1	1	1	0	1	1	1	1	1	1	1	1	1	1	1	1	1	1	1	0	1	1	1	0	1
Trial 2	1	1	1	1	1	1	1	1	1	1	1	1	1	1	1	1	1	1	1	1	1	0	1	1	1	1	1	1	1	1	0	0
Trial 3	1	1	1	1	1	1	1	1	0	1	1	1	0	1	1	1	1	1	1	1	1	1	1	1	1	1	1	1	1	1	1	1
Trial 4	1	1	1	1	0	1	1	1	1	1	1	1	1	1	0	1	1	1	1	1	1	1	1	1	1	1	0	1	1	1	1	1
Trial 5	1	1	1	1	1	1	1	1	0	1	1	1	1	1	1	1	1	1	1	1	1	1	1	1	1	1	1	1	1	1	0	1
Trial 6	1	1	1	1	1	1	1	1	1	1	1	1	1	1	0	1	1	1	1	1	1	1	1	1	1	0	1	1	1	0	1	1
Trial 7	1	1	1	1	1	1	1	1	1	1	1	1	1	0	0	1	1	1	1	1	1	1	1	1	1	1	1	1	1	1	1	0
ALL 7 trials
# Correct trials	7	7	7	7	6	7	7	7	5	7	6	7	6	6	4	7	7	7	7	7	7	6	7	7	7	6	5	7	7	6	4	5
% Accuracy: per trial	100	100	100	100	85.7143	100	100	100	71.4286	100	85.7143	100	85.7143	85.7143	57.1429	100	100	100	100	100	100	85.7143	100	100	100	85.7143	71.4286	100	100	85.7143	57.1429	71.4286
% Accuracy	Mean	SD	SE						Mean	SD	SE						Mean	SD	SE						Mean	SD	SE
Total trials	98.2143	5.05076	1.78571						85.7143	15.2721	5.39949						98.2143	5.05076	1.78571						83.9286	16.0856	5.68712

## Sheet: Mouse7
Date	Day 1								Day 3								Day 5								Day 7
Injection	Saline								CNO								Saline								CNO
Experiment type	Test1								Test1								Test1								Test1
Session	S1	S2	S3	S4	S5	S6	S7	S8	S1	S2	S3	S4	S5	S6	S7	S8	S1	S2	S3	S4	S5	S6	S7	S8	S1	S2	S3	S4	S5	S6	S7	S8
Location	A2	B1	A1	B2	B2	A2	A1	B1	B1	A2	B2	A1	A1	B1	B2	A2	A1	B2	B1	A2	B1	A1	A2	B2	A1	B2	A2	B1	B1	A1	A2	B2
Direction	North	North	South	South	North	South	North	South	South	South	North	North	South	North	South	North	South	South	North	North	South	North	South	North	North	North	South	South	North	South	North	South
Trial 1	1	1	1	1	1	0	1	1	1	1	0	0	1	1	1	0	1	1	1	1	1	0	1	1	1	1	0	1	0	1	1	0
Trial 2	1	1	1	1	1	1	1	0	0	1	0	0	1	1	0	1	1	1	1	1	0	1	1	1	1	1	1	1	1	1	1	1
Trial 3	1	1	1	1	1	0	1	1	1	0	1	1	1	1	1	0	1	1	1	1	1	1	1	1	1	1	1	1	1	1	1	1
Trial 4	1	1	0	1	1	1	1	1	0	1	1	0	1	1	0	1	1	1	1	1	1	1	1	1	1	1	1	1	1	1	1	1
Trial 5	1	1	1	1	1	1	1	1	0	1	1	1	1	1	0	0	1	1	1	1	1	1	1	1	0	1	1	1	1	1	1	1
Trial 6	1	1	1	1	1	1	1	1	0	0	1	0	1	1	0	0	1	1	1	1	1	1	1	1	1	1	1	1	1	1	1	0
Trial 7	1	1	1	1	1	1	1	1	1	1	1	1	0	1	0	0	1	1	1	1	1	1	1	1	1	1	1	1	1	1	1	1
ALL 7 trials
# Correct trials	7	7	6	7	7	5	7	6	3	5	5	3	6	7	2	2	7	7	7	7	6	6	7	7	6	7	6	7	6	7	7	5
% Accuracy: per trial	100	100	85.7143	100	100	71.4286	100	85.7143	42.8571	71.4286	71.4286	42.8571	85.7143	100	28.5714	28.5714	100	100	100	100	85.7143	85.7143	100	100	85.7143	100	85.7143	100	85.7143	100	100	71.4286
% Accuracy	Mean	SD	SE						Mean	SD	SE						Mean	SD	SE						Mean	SD	SE
Total trials	92.8571	10.799	3.81802						58.9286	26.9299	9.52115						96.4286	6.613	2.33805						91.0714	10.6289	3.75789

## Sheet: Mouse8
Date	Day 1								Day 3								Day 5								Day 7
Injection	Saline								CNO								Saline								CNO
Experiment type	Test1								Test1								Test1								Test1
Session	S1	S2	S3	S4	S5	S6	S7	S8	S1	S2	S3	S4	S5	S6	S7	S8	S1	S2	S3	S4	S5	S6	S7	S8	S1	S2	S3	S4	S5	S6	S7	S8
Location	A2	B1	A1	B2	B2	A2	A1	B1	B1	A2	B2	A1	A1	B1	B2	A2	A1	B2	B1	A2	B1	A1	A2	B2	A1	B2	A2	B1	B1	A1	A2	B2
Direction	North	North	South	South	North	South	North	South	South	South	North	North	South	North	South	North	South	South	North	North	South	North	South	North	North	North	South	South	North	South	North	South
Trial 1	1	1	0	1	1	1	1	1	1	1	1	0	0	1	1	1	1	1	0	1	0	1	1	0	1	0	0	1	1	0	1	1
Trial 2	1	1	1	1	1	1	1	1	1	0	0	0	0	1	0	1	1	1	1	1	1	1	1	1	0	1	1	0	1	1	0	0
Trial 3	1	1	1	1	1	1	1	1	1	1	1	0	0	1	1	0	0	1	1	1	1	1	1	1	1	1	1	1	1	1	1	1
Trial 4	0	1	1	1	1	0	1	0	1	1	1	1	0	1	0	0	1	1	1	1	1	1	1	1	1	1	1	1	1	1	1	1
Trial 5	1	1	1	1	1	1	1	1	1	0	1	1	0	1	1	1	1	1	1	1	1	1	1	1	1	1	1	0	1	1	1	1
Trial 6	0	1	1	1	1	1	1	1	1	1	1	1	1	0	0	1	1	0	1	1	1	1	1	1	1	1	1	1	0	1	1	1
Trial 7	1	1	1	1	1	0	1	1	1	1	1	1	0	1	1	1	1	1	1	1	1	1	1	1	1	1	1	1	1	1	1	1
ALL 7 trials
# Correct trials	5	7	6	7	7	5	7	6	7	5	6	4	1	6	4	5	6	6	6	7	6	7	7	6	6	6	6	5	6	6	6	6
% Accuracy: per trial	71.4286	100	85.7143	100	100	71.4286	100	85.7143	100	71.4286	85.7143	57.1429	14.2857	85.7143	57.1429	71.4286	85.7143	85.7143	85.7143	100	85.7143	100	100	85.7143	85.7143	85.7143	85.7143	71.4286	85.7143	85.7143	85.7143	85.7143
% Accuracy	Mean	SD	SE						Mean	SD	SE						Mean	SD	SE						Mean	SD	SE
Total trials	89.2857	12.6629	4.47702						67.8571	26.175	9.25426						91.0714	7.39356	2.61402						83.9286	5.05076	1.78571

## Sheet: Mouse9
Date	Day 1								Day 3								Day 5								Day 7
Injection	Saline								CNO								Saline								CNO
Experiment type	Test1								Test1								Test1								Test1
Session	S1	S2	S3	S4	S5	S6	S7	S8	S1	S2	S3	S4	S5	S6	S7	S8	S1	S2	S3	S4	S5	S6	S7	S8	S1	S2	S3	S4	S5	S6	S7	S8
Location	A2	B1	A1	B2	B2	A2	A1	B1	B1	A2	B2	A1	A1	B1	B2	A2	A2	B1	A1	B2	B2	A2	A1	B1	A1	B2	A2	B1	B1	A1	A2	B2
Direction	North	North	South	South	North	South	North	South	South	South	North	North	South	North	South	North	North	North	South	South	North	South	North	South	North	North	South	South	North	South	North	South
Trial 1	1	1	1	1	1	1	1	1	1	0	0	0	1	0	1	1	0	1	1	1	1	1	1	1	1	0	1	1	1	1	1	0
Trial 2	1	1	1	1	1	1	1	1	1	1	1	1	1	1	0	1	1	1	1	1	1	1	1	1	1	1	1	0	1	1	0	1
Trial 3	1	1	1	1	0	1	1	0	1	1	1	0	1	1	1	1	1	0	1	1	1	0	1	1	1	0	1	1	1	1	1	0
Trial 4	1	1	1	1	1	1	1	1	1	0	1	1	1	1	1	1	1	1	1	1	1	1	1	1	1	0	1	0	1	1	0	1
Trial 5	1	1	1	1	1	1	1	1	1	1	1	1	1	1	1	1	1	1	1	1	1	1	0	1	1	0	1	0	1	1	1	1
Trial 6	1	0	1	1	1	0	0	1	1	1	1	1	1	1	0	0	1	1	1	1	1	1	1	1	1	1	1	1	1	1	1	1
Trial 7	1	1	1	1	1	1	1	0	0	1	0	0	1	1	1	1	1	1	1	1	1	1	1	1	1	1	1	0	1	1	1	0
ALL 7 trials
# Correct trials	7	6	7	7	6	6	6	5	6	5	5	4	7	6	5	6	6	6	7	7	7	6	6	7	7	3	7	3	7	7	5	4
% Accuracy: per trial	100	85.7143	100	100	85.7143	85.7143	85.7143	71.4286	85.7143	71.4286	71.4286	57.1429	100	85.7143	71.4286	85.7143	85.7143	85.7143	100	100	100	85.7143	85.7143	100	100	42.8571	100	42.8571	100	100	71.4286	57.1429
% Accuracy	Mean	SD	SE						Mean	SD	SE						Mean	SD	SE						Mean	SD	SE
Total trials	89.2857	10.1015	3.57143						78.5714	13.226	4.6761						92.8571	7.63604	2.69975						76.7857	26.383	9.32781

[truncated: 1 more sheets: Mouse10]
