# Supplementary material for: Projection-specific circuits of retrosplenial cortex with differential contributions to spatial cognition
Source: Mol Psychiatry. 2024 Nov 7;30(5):2068–84. doi: 10.1038/s41380-024-02819-8 (PMC12014379; doi:10.1038/s41380-024-02819-8)
Supplement: Supplementary file 10 — Supplementary Table 4: raw data [file 41380_2024_2819_MOESM10_ESM.zip › Table_S4_Place_action_RawData/Test raw data/M2_test2_Rawdata.xlsx]

## Sheet: Novel Summary
Test2 - Total Trials (ALL Trials)
Mouse#	D1-Saline	D3-CNO	D5-Saline	D7-CNO
Mouse1	100	94.6429	85.7143	89.2857
Mouse2	85.7143	91.0714	83.9286	80.3571
Mouse3	96.4286	83.9286	69.6429	66.0714
Mouse4	100	92.8571	82.1429	69.6429
Mouse5	98.2143	94.6429	85.7143	64.2857
Mouse6	94.6429	92.8571	89.2857	69.6429
Mouse7	80.3571	48.2143	91.0714	82.1429
Mouse8	91.0714	62.5	80.3571	89.2857
Mouse9	87.5	82.1429	80.3571	66.0714
Mouse10	91.0714	89.2857	87.5	66.0714
Mean	92.5	83.2143	83.5714	74.2857
SD	6.56383	15.6402	6.05858	9.96735
SE	2.07567	4.94585	1.91589	3.15195

## Sheet: Mouse1
Date	Day 1								Day 3								Day 5								Day 7
Injection	Saline								CNO								Saline								CNO
Experiment type	Test2								Test2								Test2								Test2
Session	S1	S2	S3	S4	S5	S6	S7	S8	S1	S2	S3	S4	S5	S6	S7	S8	S1	S2	S3	S4	S5	S6	S7	S8	S1	S2	S3	S4	S5	S6	S7	S8
Location	B2	A4	A1	A4	B1	A1	B2	A4	B1	A3	B2	A3	A1	A3	B2	A3	A1	B3	A2	B3	B1	B3	A2	B3	A1	B4	A2	B4	B1	B4	A1	B4
Direction	South	North	South	South	North	North	North	South	South	South	North	North	North	South	South	North	South	South	North	North	North	South	South	North	North	North	South	South	North	North	South	South
Trial 1	1	1	1	1	1	1	1	1	1	0	1	1	1	1	1	1	1	1	1	1	1	1	1	1	1	1	1	1	1	1	1	1
Trial 2	1	1	1	1	1	1	1	1	1	1	1	1	1	1	1	1	0	0	1	1	1	0	1	1	1	1	1	1	1	1	1	1
Trial 3	1	1	1	1	1	1	1	1	1	0	1	1	1	1	1	1	1	0	1	1	1	0	1	1	1	1	1	1	1	0	0	0
Trial 4	1	1	1	1	1	1	1	1	1	1	1	0	1	1	1	1	1	1	1	1	1	1	1	1	1	1	1	1	1	1	1	0
Trial 5	1	1	1	1	1	1	1	1	1	1	1	1	1	1	1	1	1	0	1	1	1	1	1	1	1	1	1	1	1	1	1	1
Trial 6	1	1	1	1	1	1	1	1	1	1	1	1	1	1	1	1	1	1	1	1	1	1	1	1	1	1	1	0	1	1	0	1
Trial 7	1	1	1	1	1	1	1	1	1	1	1	1	1	1	1	1	1	1	1	1	1	0	0	1	1	1	1	1	1	1	1	1
ALL 7 trials
# Correct trials	7	7	7	7	7	7	7	7	7	5	7	6	7	7	7	7	6	4	7	7	7	4	6	7	7	7	7	6	7	6	5	5
% Accuracy: per trial	100	100	100	100	100	100	100	100	100	71.4286	100	85.7143	100	100	100	100	85.7143	57.1429	100	100	100	57.1429	85.7143	100	100	100	100	85.7143	100	85.7143	71.4286	71.4286
% Accuracy	Mean	SD	SE						Mean	SD	SE						Mean	SD	SE						Mean	SD	SE
Total trials	100	0	0						94.6429	10.6289	3.75789						85.7143	18.7044	6.613						89.2857	12.6629	4.47702

## Sheet: Mouse2
Date	Day 1								Day 3								Day 5								Day 7
Injection	Saline								CNO								Saline								CNO
Experiment type	Test2								Test2								Test2								Test2
Session	S1	S2	S3	S4	S5	S6	S7	S8	S1	S2	S3	S4	S5	S6	S7	S8	S1	S2	S3	S4	S5	S6	S7	S8	S1	S2	S3	S4	S5	S6	S7	S8
Location	B2	A4	A1	A4	B1	A4	B2	A4	B1	A3	B2	A3	A1	A3	B2	A3	A1	B3	A2	B3	B1	B3	A2	B3	A1	B4	A2	B4	B1	B4	A1	B4
Direction	South	North	South	South	North	North	North	South	South	South	North	North	North	South	South	North	South	South	North	North	North	South	South	North	North	South	South	South	North	North	South	North
Trial 1	1	1	1	1	1	1	1	1	1	1	1	1	1	1	1	1	1	0	1	0	1	1	1	1	1	0	1	1	1	1	1	1
Trial 2	0	1	1	0	1	1	1	1	0	0	1	1	1	1	1	1	1	1	1	1	1	1	1	1	1	1	1	0	0	1	1	1
Trial 3	1	1	1	1	1	1	1	0	1	1	1	1	1	0	1	1	1	1	1	0	1	1	1	1	0	0	1	1	1	1	1	1
Trial 4	1	1	0	0	1	1	1	1	1	0	1	1	1	1	1	1	1	0	1	1	1	1	1	1	1	1	1	0	1	1	1	1
Trial 5	1	1	1	0	1	1	1	1	1	1	1	1	1	1	1	1	0	1	1	1	1	1	1	1	1	0	1	0	1	1	1	1
Trial 6	1	1	0	1	1	1	1	1	1	1	1	1	1	0	1	1	1	1	1	1	0	0	0	1	0	0	1	1	1	1	1	1
Trial 7	1	1	1	0	1	1	1	1	1	1	1	1	1	1	1	1	1	1	1	1	1	0	1	1	0	1	1	1	1	1	1	1
ALL 7 trials
# Correct trials	6	7	5	3	7	7	7	6	6	5	7	7	7	5	7	7	6	5	7	5	6	5	6	7	4	3	7	4	6	7	7	7
% Accuracy: per trial	85.7143	100	71.4286	42.8571	100	100	100	85.7143	85.7143	71.4286	100	100	100	71.4286	100	100	85.7143	71.4286	100	71.4286	85.7143	71.4286	85.7143	100	57.1429	42.8571	100	57.1429	85.7143	100	100	100
% Accuracy	Mean	SD	SE						Mean	SD	SE						Mean	SD	SE						Mean	SD	SE
Total trials	85.7143	20.2031	7.14286						91.0714	13.0875	4.62713						83.9286	11.9218	4.21498						80.3571	24.0717	8.51063

## Sheet: Mouse3
Date	Day 1								Day 3								Day 5								Day 7
Injection	Saline								CNO								Saline								CNO
Experiment type	Test2								Test2								Test2								Test2
Session	S1	S2	S3	S4	S5	S6	S7	S8	S1	S2	S3	S4	S5	S6	S7	S8	S1	S2	S3	S4	S5	S6	S7	S8	S1	S2	S3	S4	S5	S6	S7	S8
Location	B2	A4	A1	A4	B1	A4	B2	A4	B1	A3	B2	A3	A1	A3	B2	A3	A1	B3	A2	B3	B1	B3	A2	B3	A1	B4	A2	B4	B1	B4	A1	B4
Direction	South	North	South	South	North	North	North	South	South	South	North	North	North	South	South	North	South	South	North	North	North	South	South	North	North	South	South	South	North	North	North	North
Trial 1	1	1	1	1	1	1	1	1	1	0	1	1	1	1	1	1	1	1	1	1	1	1	1	1	1	0	1	1	1	0	1	1
Trial 2	1	1	1	1	1	1	1	1	0	1	1	1	1	1	0	1	1	1	0	0	0	0	1	1	0	1	0	0	0	0	1	0
Trial 3	1	1	1	0	1	1	1	1	1	1	1	1	1	1	0	1	0	1	1	0	1	1	1	1	1	1	1	1	1	1	1	0
Trial 4	1	1	1	1	1	1	1	1	1	1	1	1	1	1	1	0	0	0	1	0	1	0	1	1	0	1	1	1	1	0	0	1
Trial 5	0	1	1	1	1	1	1	1	1	1	1	1	1	1	1	1	0	1	1	1	1	1	1	1	1	0	1	0	1	1	1	1
Trial 6	1	1	1	1	1	1	1	1	1	1	1	1	1	1	1	1	0	0	1	1	1	0	0	1	1	1	1	1	0	0	1	0
Trial 7	1	1	1	1	1	1	1	1	0	0	1	0	1	1	0	1	1	1	1	0	1	0	1	1	1	1	1	0	1	1	0	1
ALL 7 trials
# Correct trials	6	7	7	6	7	7	7	7	5	5	7	6	7	7	4	6	3	5	6	3	6	3	6	7	5	5	6	4	5	3	5	4
% Accuracy: per trial	85.7143	100	100	85.7143	100	100	100	100	71.4286	71.4286	100	85.7143	100	100	57.1429	85.7143	42.8571	71.4286	85.7143	42.8571	85.7143	42.8571	85.7143	100	71.4286	71.4286	85.7143	57.1429	71.4286	42.8571	71.4286	57.1429
% Accuracy	Mean	SD	SE						Mean	SD	SE						Mean	SD	SE						Mean	SD	SE
Total trials	96.4286	6.613	2.33805						83.9286	16.0856	5.68712						69.6429	23.4583	8.29376						66.0714	13.0875	4.62713

## Sheet: Mouse4
Date	Day 1								Day 3								Day 5								Day 7
Injection	Saline								CNO								Saline								CNO
Experiment type	Test2								Test2								Test2								Test2
Session	S1	S2	S3	S4	S5	S6	S7	S8	S1	S2	S3	S4	S5	S6	S7	S8	S1	S2	S3	S4	S5	S6	S7	S8	S1	S2	S3	S4	S5	S6	S7	S8
Location	B2	A4	A1	A4	B1	A1	B2	A4	B1	A3	B2	A3	A1	A3	B2	A3	A1	B3	A2	B3	B1	B3	A2	B3	A1	B4	A2	B4	B1	B4	A1	B4
Direction	South	North	South	South	North	North	North	South	South	South	North	North	North	South	South	North	South	South	North	North	North	South	South	North	North	North	South	South	North	North	South	South
Trial 1	1	1	1	1	1	1	1	1	1	1	1	1	1	1	1	1	0	1	0	1	1	1	1	0	1	0	1	1	1	1	0	1
Trial 2	1	1	1	1	1	1	1	1	1	1	1	1	1	0	1	1	0	1	1	1	1	1	1	1	0	1	0	1	1	1	0	0
Trial 3	1	1	1	1	1	1	1	1	1	1	1	0	1	1	1	1	0	1	1	1	1	1	0	1	1	1	1	1	1	0	1	1
Trial 4	1	1	1	1	1	1	1	1	1	1	1	1	1	0	1	1	1	1	1	1	1	1	1	1	1	1	0	1	1	1	0	0
Trial 5	1	1	1	1	1	1	1	1	1	1	1	1	1	0	1	1	0	1	1	1	1	1	0	1	1	1	1	1	1	0	0	1
Trial 6	1	1	1	1	1	1	1	1	1	1	1	1	1	1	1	1	0	1	1	1	1	1	0	1	1	1	0	1	1	0	0	1
Trial 7	1	1	1	1	1	1	1	1	1	1	1	1	1	1	1	1	1	1	1	1	1	1	1	1	1	1	0	1	1	0	1	1
ALL 7 trials
# Correct trials	7	7	7	7	7	7	7	7	7	7	7	6	7	4	7	7	2	7	6	7	7	7	4	6	6	6	3	7	7	3	2	5
% Accuracy: per trial	100	100	100	100	100	100	100	100	100	100	100	85.7143	100	57.1429	100	100	28.5714	100	85.7143	100	100	100	57.1429	85.7143	85.7143	85.7143	42.8571	100	100	42.8571	28.5714	71.4286
% Accuracy	Mean	SD	SE						Mean	SD	SE						Mean	SD	SE						Mean	SD	SE
Total trials	100	0	0						92.8571	15.2721	5.39949						82.1429	26.175	9.25426						69.6429	27.9916	9.89651

## Sheet: Mouse5
Date	Day 1								Day 3								Day 5								Day 7
Injection	Saline								CNO								Saline								CNO
Experiment type	Test2								Test2								Test2								Test2
Session	S1	S2	S3	S4	S5	S6	S7	S8	S1	S2	S3	S4	S5	S6	S7	S8	S1	S2	S3	S4	S5	S6	S7	S8	S1	S2	S3	S4	S5	S6	S7	S8
Location	B2	A4	A1	A4	B1	A4	B2	A4	B1	A3	B2	A3	A1	A3	B2	A3	A1	B3	A2	B3	B1	B3	A2	B3	A1	B4	A2	B4	B1	B4	A1	B4
Direction	South	North	South	South	North	North	North	South	South	South	North	North	North	South	South	North	South	South	North	North	North	South	South	North	North	South	South	South	North	North	North	North
Trial 1	1	1	1	1	1	1	1	0	1	1	1	1	1	1	1	1	0	1	0	1	1	1	1	1	1	1	0	1	1	1	0	0
Trial 2	1	1	1	1	1	1	1	1	1	1	1	1	1	1	1	1	0	1	1	1	1	1	1	1	1	1	1	0	1	1	0	0
Trial 3	1	1	1	1	1	1	1	1	1	0	1	1	1	0	1	1	1	1	1	1	1	1	1	1	1	1	0	0	1	1	0	1
Trial 4	1	1	1	1	1	1	1	1	1	1	1	1	1	1	0	1	0	1	1	1	1	1	1	1	1	0	1	1	1	1	0	1
Trial 5	1	1	1	1	1	1	1	1	1	1	1	1	1	1	1	1	1	1	0	1	1	1	1	1	1	1	1	1	1	1	1	1
Trial 6	1	1	1	1	1	1	1	1	1	1	1	1	1	1	1	1	0	1	1	0	1	1	1	1	0	0	1	0	0	0	0	1
Trial 7	1	1	1	1	1	1	1	1	1	1	1	1	1	1	1	1	1	1	1	1	1	1	0	1	0	1	1	1	1	0	0	1
ALL 7 trials
# Correct trials	7	7	7	7	7	7	7	6	7	6	7	7	7	6	6	7	3	7	5	6	7	7	6	7	5	5	5	4	6	5	1	5
% Accuracy: per trial	100	100	100	100	100	100	100	85.7143	100	85.7143	100	100	100	85.7143	85.7143	100	42.8571	100	71.4286	85.7143	100	100	85.7143	100	71.4286	71.4286	71.4286	57.1429	85.7143	71.4286	14.2857	71.4286
% Accuracy	Mean	SD	SE						Mean	SD	SE						Mean	SD	SE						Mean	SD	SE
Total trials	98.2143	5.05076	1.78571						94.6429	7.39356	2.61402						85.7143	20.2031	7.14286						64.2857	21.598	7.63604

## Sheet: Mouse6
Date	Day 1								Day 3								Day 5								Day 7
Injection	Saline								CNO								Saline								CNO
Experiment type	Test2								Test2								Test2								Test2
Session	S1	S2	S3	S4	S5	S6	S7	S8	S1	S2	S3	S4	S5	S6	S7	S8	S1	S2	S3	S4	S5	S6	S7	S8	S1	S2	S3	S4	S5	S6	S7	S8
Location	B2	A4	A1	A4	B1	A4	B2	A4	B1	A3	B2	A3	A1	A3	B2	A3	A1	B3	A2	B3	B1	B3	A2	B3	A1	B4	A2	B4	B1	B4	A1	B4
Direction	South	North	South	South	North	North	North	South	South	South	North	North	North	South	South	North	South	South	North	North	North	South	South	North	North	South	South	South	North	North	North	North
Trial 1	1	0	1	1	1	1	1	1	1	1	0	1	1	1	1	1	1	1	1	1	1	1	1	1	1	0	1	1	0	1	1	0
Trial 2	1	1	1	1	1	1	1	1	1	0	1	1	1	1	1	1	0	0	1	1	1	1	1	1	1	0	1	0	1	0	1	1
Trial 3	1	1	1	1	1	0	1	1	1	1	1	1	1	0	1	1	1	0	1	1	1	1	1	1	1	1	1	1	1	0	0	1
Trial 4	1	1	1	1	1	1	1	1	1	1	1	1	1	1	1	1	1	1	1	0	1	1	1	1	1	0	1	0	1	1	1	1
Trial 5	0	1	1	1	1	1	1	1	1	0	1	1	1	1	1	1	0	0	1	1	1	1	1	1	1	1	1	1	1	1	0	1
Trial 6	1	1	1	1	1	1	1	1	1	1	1	1	1	1	1	1	1	1	1	1	1	1	1	1	1	0	1	1	0	1	1	1
Trial 7	1	1	1	1	1	1	1	1	1	1	1	1	1	1	1	1	1	1	1	1	1	1	1	1	0	1	0	0	1	1	0	1
ALL 7 trials
# Correct trials	6	6	7	7	7	6	7	7	7	5	6	7	7	6	7	7	5	4	7	6	7	7	7	7	6	3	6	4	5	5	4	6
% Accuracy: per trial	85.7143	85.7143	100	100	100	85.7143	100	100	100	71.4286	85.7143	100	100	85.7143	100	100	71.4286	57.1429	100	85.7143	100	100	100	100	85.7143	42.8571	85.7143	57.1429	71.4286	71.4286	57.1429	85.7143
% Accuracy	Mean	SD	SE						Mean	SD	SE						Mean	SD	SE						Mean	SD	SE
Total trials	94.6429	7.39356	2.61402						92.8571	10.799	3.81802						89.2857	16.6424	5.88396						69.6429	16.0856	5.68712

## Sheet: Mouse7
Date	Day 1								Day 3								Day 5								Day 7
Injection	Saline								CNO								Saline								CNO
Experiment type	Test2								Test2								Test2								Test2
Session	S1	S2	S3	S4	S5	S6	S7	S8	S1	S2	S3	S4	S5	S6	S7	S8	S1	S2	S3	S4	S5	S6	S7	S8	S1	S2	S3	S4	S5	S6	S7	S8
Location	B2	A4	A1	A4	B1	A4	B2	A4	B1	A3	B2	A3	A1	A3	B2	A3	A1	B3	A2	B3	B1	B3	A2	B3	A1	B4	A2	B4	B1	B4	A1	B4
Direction	South	North	South	South	North	North	North	South	South	South	North	North	North	South	South	North	South	South	North	North	North	South	South	North	North	North	South	South	North	North	South	South
Trial 1	0	1	1	1	1	0	1	1	1	0	1	0	0	0	0	0	0	1	1	1	1	1	0	1	1	1	1	1	0	1	1	0
Trial 2	1	1	1	1	1	1	1	1	0	1	1	0	0	1	0	0	1	0	1	1	1	1	1	1	1	1	1	0	1	1	1	1
Trial 3	1	1	0	1	0	1	1	1	1	1	1	0	0	1	0	1	1	1	1	1	1	1	1	1	1	1	1	0	1	1	1	1
Trial 4	0	1	1	1	1	1	1	1	0	0	1	1	0	1	1	0	1	0	1	1	1	0	1	1	1	1	1	1	1	1	1	1
Trial 5	1	1	1	1	1	0	1	1	0	1	1	0	1	1	0	0	1	1	1	1	1	1	1	1	0	1	1	0	1	1	1	0
Trial 6	1	0	1	0	1	1	1	1	0	1	1	0	1	0	1	1	1	1	1	1	1	1	1	1	1	0	1	0	1	1	1	1
Trial 7	1	0	0	1	1	0	1	1	0	1	1	0	0	1	1	0	1	1	1	1	1	1	1	1	1	1	1	1	1	1	1	0
ALL 7 trials
# Correct trials	5	5	5	6	6	4	7	7	2	5	7	1	2	5	3	2	6	5	7	7	7	6	6	7	6	6	7	3	6	7	7	4
% Accuracy: per trial	71.4286	71.4286	71.4286	85.7143	85.7143	57.1429	100	100	28.5714	71.4286	100	14.2857	28.5714	71.4286	42.8571	28.5714	85.7143	71.4286	100	100	100	85.7143	85.7143	100	85.7143	85.7143	100	42.8571	85.7143	100	100	57.1429
% Accuracy	Mean	SD	SE						Mean	SD	SE						Mean	SD	SE						Mean	SD	SE
Total trials	80.3571	15.1523	5.35714						48.2143	29.5126	10.4343						91.0714	10.6289	3.75789						82.1429	21.2578	7.51578

## Sheet: Mouse8
Date	Day 1								Day 3								Day 5								Day 7
Injection	Saline								CNO								Saline								CNO
Experiment type	Test2								Test2								Test2								Test2
Session	S1	S2	S3	S4	S5	S6	S7	S8	S1	S2	S3	S4	S5	S6	S7	S8	S1	S2	S3	S4	S5	S6	S7	S8	S1	S2	S3	S4	S5	S6	S7	S8
Location	B2	A4	A1	A4	B1	A4	B2	A4	B1	A3	B2	A3	A1	A3	B2	A3	A1	B3	A2	B3	B1	B3	A2	B3	A1	B4	A2	B4	B1	B4	A1	B4
Direction	South	North	South	South	North	North	North	South	South	South	North	North	North	South	South	North	South	South	North	North	North	South	South	North	North	North	South	South	North	North	South	South
Trial 1	1	1	1	1	0	1	1	1	1	1	1	0	0	1	0	1	0	1	1	1	1	1	0	1	1	0	1	1	1	1	1	1
Trial 2	0	1	1	1	1	1	1	1	1	1	1	0	1	0	1	0	0	1	0	1	1	1	1	0	1	1	1	0	1	1	1	1
Trial 3	1	1	1	1	1	1	1	1	1	0	1	0	1	1	1	0	1	1	1	1	1	1	0	1	1	1	1	1	1	1	1	1
Trial 4	1	1	0	1	1	1	1	1	1	1	1	0	0	0	0	0	0	1	0	1	1	1	0	1	1	0	1	0	1	1	1	1
Trial 5	0	1	1	1	1	1	1	1	1	1	1	0	0	1	1	0	0	1	1	1	1	1	1	1	1	1	1	1	1	1	0	1
Trial 6	1	1	1	1	1	1	1	1	0	1	1	0	1	1	0	1	1	1	1	1	1	1	1	1	1	1	1	1	1	1	1	1
Trial 7	1	1	1	1	1	0	1	1	1	1	1	0	1	1	1	1	0	1	1	1	1	1	1	1	1	1	1	0	1	1	1	1
ALL 7 trials
# Correct trials	5	7	6	7	6	6	7	7	6	6	7	0	4	5	4	3	2	7	5	7	7	7	4	6	7	5	7	4	7	7	6	7
% Accuracy: per trial	71.4286	100	85.7143	100	85.7143	85.7143	100	100	85.7143	85.7143	100	0	57.1429	71.4286	57.1429	42.8571	28.5714	100	71.4286	100	100	100	57.1429	85.7143	100	71.4286	100	57.1429	100	100	85.7143	100
% Accuracy	Mean	SD	SE						Mean	SD	SE						Mean	SD	SE						Mean	SD	SE
Total trials	91.0714	10.6289	3.75789						62.5	31.4263	11.1109						80.3571	26.383	9.32781						89.2857	16.6424	5.88396

## Sheet: Mouse9
Date	Day 1								Day 3								Day 5								Day 7
Injection	Saline								CNO								Saline								CNO
Experiment type	Test2								Test2								Test2								Test2
Session	S1	S2	S3	S4	S5	S6	S7	S8	S1	S2	S3	S4	S5	S6	S7	S8	S1	S2	S3	S4	S5	S6	S7	S8	S1	S2	S3	S4	S5	S6	S7	S8
Location	B2	A4	A1	A4	B1	A4	B2	A4	B1	A3	B2	A3	A1	A3	B2	A3	A1	B3	A2	B3	B1	B3	A2	B3	A1	B4	A2	B4	B1	B4	A1	B4
Direction	South	North	South	South	North	North	North	South	South	South	North	North	North	South	South	North	South	South	North	North	North	South	South	North	North	South	South	South	North	North	North	North
Trial 1	1	1	1	0	1	1	1	1	0	1	1	1	0	1	1	0	1	1	1	0	0	1	1	0	1	1	1	1	1	1	1	0
Trial 2	1	1	1	1	1	0	0	1	1	0	1	1	1	0	1	1	1	1	1	1	1	1	0	0	1	1	1	1	1	0	0	0
Trial 3	0	0	1	0	1	1	1	1	1	1	1	0	1	1	1	1	1	1	1	0	1	1	1	0	0	0	1	0	1	1	0	1
Trial 4	1	1	0	1	1	1	1	1	1	0	1	1	0	1	1	1	1	1	1	1	1	0	1	1	1	1	1	1	1	0	0	1
Trial 5	1	1	1	1	1	1	1	1	1	1	1	1	1	1	1	1	1	1	1	0	1	1	1	1	1	1	1	0	1	1	0	0
Trial 6	1	1	1	1	1	1	1	1	1	0	1	1	1	0	1	1	1	1	1	1	1	1	0	1	0	0	1	1	1	1	1	0
Trial 7	1	1	1	1	1	1	1	1	1	1	1	1	1	1	1	1	1	1	1	1	1	1	1	0	1	1	1	1	1	0	0	0
ALL 7 trials
# Correct trials	6	6	6	5	7	6	6	7	6	4	7	6	5	5	7	6	7	7	7	4	6	6	5	3	5	5	7	5	7	4	2	2
% Accuracy: per trial	85.7143	85.7143	85.7143	71.4286	100	85.7143	85.7143	100	85.7143	57.1429	100	85.7143	71.4286	71.4286	100	85.7143	100	100	100	57.1429	85.7143	85.7143	71.4286	42.8571	71.4286	71.4286	100	71.4286	100	57.1429	28.5714	28.5714
% Accuracy	Mean	SD	SE						Mean	SD	SE						Mean	SD	SE						Mean	SD	SE
Total trials	87.5	9.15528	3.23688						82.1429	14.7871	5.22804						80.3571	21.5134	7.60615						66.0714	27.4659	9.71065

[truncated: 1 more sheets: Mouse10]
