# Supplementary material for: Projection-specific circuits of retrosplenial cortex with differential contributions to spatial cognition
Source: Mol Psychiatry. 2024 Nov 7;30(5):2068–84. doi: 10.1038/s41380-024-02819-8 (PMC12014379; doi:10.1038/s41380-024-02819-8)
Supplement: Supplementary file 10 — Supplementary Table 4: raw data [file 41380_2024_2819_MOESM10_ESM.zip › Table_S4_Place_action_RawData/Training_raw data/AD_training_Rawdata.xlsx]

## Sheet: Training data summary
Mouse#	Day 1	Day 2	Day 3	Day 4	Day 5	Day 6	Day 7	Day 8	Day 9	Day 10	Day 11	Day 12	Day 13	Day 14	Day 15	Day 16	Day 17
Mouse1	37.5	57.1429	48.2143	80.3571	71.4286	85.7143	94.6429	94.6429	92.8571	92.8571	91.0714	89.2857	98.2143	98.2143	94.6429	83.9286	98.2143
Mouse2	48.2143	58.9286	58.9286	66.0714	78.5714	69.6429	73.2143	94.6429	92.8571	94.6429	89.2857	96.4286	98.2143	100	100	92.8571	94.6429
Mouse3	51.7857	53.5714	80.3571	64.2857	67.8571	58.9286	89.2857	83.9286	73.2143	66.0714	92.8571	92.8571	92.8571	92.8571	83.9286	87.5	94.6429
Mouse4	17.8571	33.9286	41.0714	57.1429	62.5	71.4286	76.7857	67.8571	80.3571	71.4286	78.5714	67.8571	75	55.3571	82.1429	83.9286	82.1429
Mouse5	16.0714	55.3571	73.2143	76.7857	80.3571	82.1429	87.5	82.1429	73.2143	75	98.2143	80.3571	96.4286	96.4286	89.2857	98.2143	87.5
Mouse6	26.7857	46.4286	58.9286	60.7143	75	57.1429	76.7857	73.2143	66.0714	76.7857	91.0714	76.7857	92.8571	91.0714	91.0714	92.8571	89.2857
Mouse7	33.9286	50	76.7857	42.8571	73.2143	33.9286	82.1429	71.4286	50	62.5	91.0714	58.9286	78.5714	89.2857	89.2857	91.0714	89.2857
Mouse8	42.8571	52.381	75	73.2143	92.8571	73.2143	76.7857	87.5	57.1429	83.9286	87.5	80.3571	89.2857	91.0714	66.0714	76.7857	85.7143
Average	34.375	50.9673	64.0625	65.1786	75.2232	66.5179	82.1429	81.9196	73.2143	77.9018	89.9554	80.3571	90.1786	89.2857	87.0536	88.3929	90.1786
SD	13.3204	7.94107	14.4581	12.0358	9.12725	16.4704	7.57614	10.2997	15.45	11.7655	5.56055	12.6629	8.85171	14.2218	10.1801	6.74937	5.31446
SEM	4.70947	2.80759	5.1117	4.25531	3.22697	5.82316	2.67857	3.64149	5.4624	4.15973	1.96595	4.47702	3.12955	5.02816	3.59922	2.38626	1.87894

## Sheet: Mouse1
Date	Day 1								Day 2								Day 3								Day 4								Day 5								Day 6								Day 7
Injection	Saline								Saline								Saline								Saline								Saline								Saline								Saline
Experiment type	Training								Training								Training								Training								Training								Training								Training
Session	S1	S2	S3	S4	S5	S6	S7	S8	S1	S2	S3	S4	S5	S6	S7	S8	S1	S2	S3	S4	S5	S6	S7	S8	S1	S2	S3	S4	S5	S6	S7	S8	S1	S2	S3	S4	S5	S6	S7	S8	S1	S2	S3	S4	S5	S6	S7	S8	S1
Location	A2	A1	A1	A2	A1	A1	A2	A2	A2	B1	B2	A1	B1	A2	A1	B2	B1	A1	B2	B1	A2	A1	B2	A2	A1	B1	A2	A1	B2	B1	A2	B2	A1	B1	A2	A1	B2	B1	A2	A1	B1	A2	B1	A1	A1	B2	B2	A2	B2
Direction	South	North	South	North	South	North	North	South	South	South	South	South	South	South	South	South	South	South	South	South	South	South	South	South	South	South	South	South	South	South	South	South	South	South	South	South	South	North	North	North	South	South	North	North	South	North	South	North	North
Trial 1	0	0	0	0	0	1	0	0	1	0	1	1	0	0	0	1	0	0	1	1	0	1	1	1	0	1	1	1	0	1	1	1	1	1	1	0	1	0	1	1	0	1	0	1	1	1	1	1	1
Trial 2	0	0	0	1	0	1	1	0	0	1	1	0	0	1	0	0	0	0	0	0	1	0	1	1	0	1	0	1	0	1	0	1	1	1	1	1	0	0	1	1	0	1	1	1	1	1	1	1	0
Trial 3	0	0	0	1	0	0	1	0	0	1	1	1	0	0	0	0	0	1	1	1	0	0	0	0	1	1	1	1	0	1	1	1	1	1	1	1	1	1	1	1	1	1	1	1	1	1	1	1	0
Trial 4	0	1	0	0	0	0	1	0	0	1	1	0	1	0	1	0	1	0	1	1	0	0	0	1	0	1	0	1	1	1	1	1	1	1	1	1	0	0	0	0	0	1	0	0	1	1	1	1	1
Trial 5	0	0	0	1	0	1	1	0	1	1	1	1	1	1	0	1	1	0	1	1	0	0	1	1	1	1	0	1	1	1	1	1	0	1	1	1	1	0	1	0	1	1	1	1	1	1	1	1	1
Trial 6	1	0	0	1	0	1	1	1	1	1	1	0	1	0	0	1	1	0	0	1	0	0	0	0	1	1	1	1	1	1	1	1	1	1	1	0	1	0	0	1	0	1	1	1	1	1	1	1	1
Trial 7	1	0	1	1	0	0	1	1	0	1	1	1	1	1	0	1	1	0	1	1	1	0	1	0	1	1	1	1	1	0	1	1	1	1	1	1	1	0	0	1	1	1	1	1	1	1	0	1	1
# Correct trials	2	1	1	5	0	4	6	2	3	6	7	4	4	3	1	4	4	1	5	6	2	1	4	4	4	7	4	7	4	6	6	7	6	7	7	5	5	1	4	5	3	7	5	6	7	7	6	7	5
% Accuracy: per trial	28.5714	14.2857	14.2857	71.4286	0	57.1429	85.7143	28.5714	42.8571	85.7143	100	57.1429	57.1429	42.8571	14.2857	57.1429	57.1429	14.2857	71.4286	85.7143	28.5714	14.2857	57.1429	57.1429	57.1429	100	57.1429	100	57.1429	85.7143	85.7143	100	85.7143	100	100	71.4286	71.4286	14.2857	57.1429	71.4286	42.8571	100	71.4286	85.7143	100	100	85.7143	100	71.4286
% Accuracy	Mean	SD	SE						Mean	SD	SE						Mean	SD	SE						Mean	SD	SE						Mean	SD	SE						Mean	SD	SE						Mean
Total trials	37.5	30.4844	10.7779						57.1429	26.452	9.3522						48.2143	26.383	9.32781						80.3571	20.1127	7.1109						71.4286	27.5321	9.73407						85.7143	20.2031	7.14286						94.6429
[truncated: 87 more columns]

## Sheet: Mouse2
Date	Day 1								Day 2								Day 3								Day 4								Day 5								Day 6								Day 7
Injection	Saline								Saline								Saline								Saline								Saline								Saline								Saline
Experiment type	Training								Training								Training								Training								Training								Training								Training
Session	S1	S2	S3	S4	S5	S6	S7	S8	S1	S2	S3	S4	S5	S6	S7	S8	S1	S2	S3	S4	S5	S6	S7	S8	S1	S2	S3	S4	S5	S6	S7	S8	S1	S2	S3	S4	S5	S6	S7	S8	S1	S2	S3	S4	S5	S6	S7	S8	S1
Location	A2	A1	A1	A2	A1	A1	A2	A2	A2	B1	B2	A1	B1	A2	A1	B2	B1	A1	B2	B1	A2	A1	B2	A2	A1	B1	A2	A1	B2	B1	A2	B2	A1	B1	A2	A1	B2	A2	B2	B1	B1	A2	B1	A1	A1	B2	B2	A2	B2
Direction	South	North	South	North	South	North	North	South	South	South	South	South	South	South	South	South	South	South	South	South	South	South	South	South	South	South	South	South	South	South	South	South	South	South	South	South	South	South	South	South	South	South	North	North	South	North	South	North	North
Trial 1	0	0	0	0	0	1	1	0	0	1	0	0	0	0	1	1	0	0	1	1	0	0	1	0	0	0	1	1	0	0	1	0	0	1	1	1	1	1	1	1	0	1	0	0	1	0	1	1	0
Trial 2	0	1	0	1	0	1	1	0	1	1	1	1	1	1	0	1	0	0	1	1	0	1	1	0	1	1	1	1	1	0	1	1	1	1	0	0	1	1	1	1	0	1	0	0	1	1	0	1	0
Trial 3	0	0	0	1	0	1	1	0	0	1	0	1	1	0	0	1	0	0	1	1	1	0	1	0	0	1	1	1	1	0	1	0	0	0	1	1	0	1	1	1	0	1	0	1	1	1	1	1	0
Trial 4	0	0	0	1	0	1	1	1	1	1	1	0	1	0	1	1	0	0	1	1	0	0	1	1	1	1	1	1	0	1	1	0	0	1	1	1	0	1	1	1	1	1	1	1	1	1	0	1	1
Trial 5	1	1	0	1	0	1	1	0	0	0	1	1	1	1	1	1	1	1	1	1	0	1	1	0	0	1	1	0	0	1	1	0	1	1	1	1	1	0	1	1	1	1	1	1	0	1	1	1	1
Trial 6	0	0	0	1	0	1	1	1	1	0	1	0	1	0	0	0	1	0	1	1	1	0	1	1	1	1	1	1	0	1	1	1	0	1	1	1	1	0	1	1	0	1	1	0	1	1	0	1	1
Trial 7	0	1	0	1	0	1	1	1	1	0	0	1	1	0	0	1	1	0	1	1	0	1	1	1	1	1	0	1	0	1	1	0	0	1	1	1	1	1	1	1	1	1	0	1	0	1	1	1	1
# Correct trials	1	3	0	6	0	7	7	3	4	4	4	4	6	2	3	6	3	1	7	7	2	3	7	3	4	6	6	6	2	4	7	2	2	6	6	6	5	5	7	7	3	7	3	4	5	6	4	7	4
% Accuracy: per trial	14.2857	42.8571	0	85.7143	0	100	100	42.8571	57.1429	57.1429	57.1429	57.1429	85.7143	28.5714	42.8571	85.7143	42.8571	14.2857	100	100	28.5714	42.8571	100	42.8571	57.1429	85.7143	85.7143	85.7143	28.5714	57.1429	100	28.5714	28.5714	85.7143	85.7143	85.7143	71.4286	71.4286	100	100	42.8571	100	42.8571	57.1429	71.4286	85.7143	57.1429	100	57.1429
% Accuracy	Mean	SD	SE						Mean	SD	SE						Mean	SD	SE						Mean	SD	SE						Mean	SD	SE						Mean	SD	SE						Mean
Total trials	48.2143	42.4728	15.0164						58.9286	19.3743	6.84986						58.9286	35.3553	12.5						66.0714	27.4659	9.71065						78.5714	22.9081	8.09924						69.6429	23.4583	8.29376						73.2143
[truncated: 87 more columns]

## Sheet: Mouse3
Date	Day 1								Day 2								Day 3								Day 4								Day 5								Day 6								Day 7
Injection	Saline								Saline								Saline								Saline								Saline								Saline								Saline
Experiment type	Training								Training								Training								Training								Training								Training								Training
Session	S1	S2	S3	S4	S5	S6	S7	S8	S1	S2	S3	S4	S5	S6	S7	S8	S1	S2	S3	S4	S5	S6	S7	S8	S1	S2	S3	S4	S5	S6	S7	S8	S1	S2	S3	S4	S5	S6	S7	S8	S1	S2	S3	S4	S5	S6	S7	S8	S1
Location	A2	A1	A1	A2	A1	A1	A2	A2	A2	B1	B2	A1	B1	A2	A1	B2	B1	A1	B2	B1	A2	A1	B2	A2	A1	B1	A2	A1	B2	B1	A2	B2	B2	B1	A1	B2	A2	A1	B1	A2	A2	B2	A1	B1	B2	A2	B1	A1	B2
Direction	South	North	South	North	South	North	North	South	South	South	South	South	South	South	South	South	South	South	South	South	South	South	South	South	South	South	South	South	South	South	South	South	South	South	South	South	South	South	South	South	South	South	North	North	North	North	North	North	North
Trial 1	0	0	1	1	0	0	1	1	0	0	0	0	1	1	1	0	1	0	1	1	1	1	1	1	1	1	1	1	0	1	0	1	0	1	1	1	0	0	1	1	0	1	0	0	1	0	0	0	0
Trial 2	0	1	0	0	1	0	1	1	0	1	1	0	1	0	0	1	1	0	1	1	1	1	1	1	0	1	1	0	0	1	0	1	1	1	0	1	0	0	1	0	1	1	1	0	1	1	0	1	1
Trial 3	0	0	0	1	0	1	1	1	0	1	0	0	0	1	1	0	0	1	1	1	0	1	0	1	0	1	1	1	1	1	1	1	1	1	1	1	0	1	1	0	0	1	1	0	1	0	1	1	1
Trial 4	1	0	0	1	0	0	1	1	1	1	1	1	1	0	0	1	1	1	0	1	1	0	1	1	1	1	1	0	0	1	0	0	0	1	0	1	1	0	1	1	1	1	1	0	0	1	0	0	1
Trial 5	0	0	1	1	1	1	1	1	0	1	0	0	1	0	1	0	1	1	1	1	1	1	1	0	1	1	0	0	1	1	0	1	1	1	1	1	1	1	1	0	1	1	1	0	1	1	1	1	1
Trial 6	1	0	1	0	0	0	1	0	1	0	1	0	1	1	0	0	1	0	1	1	1	1	1	1	0	1	0	1	1	1	0	1	1	1	0	1	1	0	1	0	1	1	0	1	0	1	1	1	1
Trial 7	1	0	0	0	0	1	1	1	0	1	1	1	1	1	1	1	1	1	1	0	1	1	1	0	0	1	0	1	1	1	0	1	1	1	1	1	0	0	1	1	1	1	0	0	1	0	0	0	1
# Correct trials	3	1	3	4	2	3	7	6	2	5	4	2	6	4	4	3	6	4	6	6	6	6	6	5	3	7	4	4	4	7	1	6	5	7	4	7	3	2	7	3	5	7	4	1	5	4	3	4	6
% Accuracy: per trial	42.8571	14.2857	42.8571	57.1429	28.5714	42.8571	100	85.7143	28.5714	71.4286	57.1429	28.5714	85.7143	57.1429	57.1429	42.8571	85.7143	57.1429	85.7143	85.7143	85.7143	85.7143	85.7143	71.4286	42.8571	100	57.1429	57.1429	57.1429	100	14.2857	85.7143	71.4286	100	57.1429	100	42.8571	28.5714	100	42.8571	71.4286	100	57.1429	14.2857	71.4286	57.1429	42.8571	57.1429	85.7143
% Accuracy	Mean	SD	SE						Mean	SD	SE						Mean	SD	SE						Mean	SD	SE						Mean	SD	SE						Mean	SD	SE						Mean
Total trials	51.7857	28.5076	10.079						53.5714	19.839	7.01415						80.3571	10.6289	3.75789						64.2857	29.5742	10.4561						67.8571	29.3268	10.3686						58.9286	24.6698	8.7221						89.2857
[truncated: 87 more columns]

## Sheet: Mouse4
Date	Day 1								Day 2								Day 3								Day 4								Day 5								Day 6								Day 7
Injection	Saline								Saline								Saline								Saline								Saline								Saline								Saline
Experiment type	Training								Training								Training								Training					TR			Training								Training								Training
Session	S1	S2	S3	S4	S5	S6	S7	S8	S1	S2	S3	S4	S5	S6	S7	S8	S1	S2	S3	S4	S5	S6	S7	S8	S1	S2	S3	S4	S5	S1	S2	S3	S1	S2	S3	S4	S5	S6	S7	S8	S1	S2	S3	S4	S5	S6	S7	S8	S1
Location	A2	A1	A1	A2	A1	A1	A2	A2	A2	B1	B2	A1	B1	A2	A1	B2	B1	A1	B2	B1	A2	A1	B2	A2	A1	B1	A2	A1	B2	B2	B1	A1	A1	B1	A2	A1	B2	A2	B2	B1	B1	A2	B1	A1	A1	B2	B2	A2	B2
Direction	South	North	South	North	South	North	North	South	South	South	South	South	South	South	South	South	South	South	South	South	South	South	South	South	South	South	South	South	South	South	South	South	South	South	South	South	South	South	South	South	South	South	North	North	South	North	South	North	North
Trial 1	0	0	0	0	0	0	1	0	1	1	0	0	0	0	0	0	1	0	1	1	0	1	1	0	0	1	0	1	1	0	1	0	0	1	1	1	1	1	1	1	1	1	0	1	1	0	1	1	1
Trial 2	0	0	0	0	0	0	1	0	0	1	1	0	1	0	0	0	1	0	1	1	0	0	0	0	1	1	1	1	1	1	0	0	0	1	0	1	0	1	0	1	1	1	0	1	1	0	1	1	0
Trial 3	0	0	0	0	0	1	1	0	1	1	1	0	0	0	0	0	0	0	1	1	0	0	0	0	0	0	0	1	1	0	1	0	0	0	0	1	0	1	0	1	1	1	0	0	0	1	0	1	1
Trial 4	0	0	0	0	0	0	0	0	1	0	1	0	1	0	0	0	0	0	1	0	1	0	0	1	1	1	1	1	1	0	1	0	1	1	1	1	1	1	0	1	0	0	1	0	0	1	1	0	0
Trial 5	0	0	0	0	0	0	1	0	1	1	1	0	1	0	0	0	0	1	0	1	1	0	1	0	0	1	0	0	1	1	1	0	0	1	1	1	0	1	0	1	1	1	1	0	1	1	1	1	1
Trial 6	1	0	0	0	0	1	0	0	0	0	1	0	1	0	0	0	1	0	0	1	0	1	1	0	1	0	0	0	0	1	0	1	0	0	1	1	0	1	1	1	1	1	1	1	0	1	1	0	1
Trial 7	1	0	0	0	0	1	1	0	0	1	1	0	0	0	0	0	0	0	0	1	0	0	1	0	0	1	0	0	1	1	1	0	1	0	0	1	0	1	0	1	1	1	1	1	1	1	1	1	1
# Correct trials	2	0	0	0	0	3	5	0	4	5	6	0	4	0	0	0	3	1	4	6	2	2	4	1	3	5	2	4	6	4	5	1	2	4	4	7	2	7	2	7	6	6	4	4	4	5	6	5	5
% Accuracy: per trial	28.5714	0	0	0	0	42.8571	71.4286	0	57.1429	71.4286	85.7143	0	57.1429	0	0	0	42.8571	14.2857	57.1429	85.7143	28.5714	28.5714	57.1429	14.2857	42.8571	71.4286	28.5714	57.1429	85.7143	57.1429	71.4286	14.2857	28.5714	57.1429	57.1429	100	28.5714	100	28.5714	100	85.7143	85.7143	57.1429	57.1429	57.1429	71.4286	85.7143	71.4286	71.4286
% Accuracy	Mean	SD	SE						Mean	SD	SE						Mean	SD	SE						Mean	SD	SE						Mean	SD	SE						Mean	SD	SE						Mean
Total trials	17.8571	27.2661	9.64002						33.9286	37.36	13.2088						41.0714	24.6698	8.7221						53.5714	23.8435	8.42995						62.5	33.2299	11.7485						71.4286	13.226	4.6761						76.7857
[truncated: 87 more columns]

## Sheet: Mouse5
Date	Day 1								Day 2								Day 3								Day 4								Day 5								Day 6								Day 7
Injection	Saline								Saline								Saline								Saline								Saline								Saline								Saline
Experiment type	Training								Training								Training								Training								Training								Training								Training
Session	S1	S2	S3	S4	S5	S6	S7	S8	S1	S2	S3	S4	S5	S6	S7	S8	S1	S2	S3	S4	S5	S6	S7	S8	S1	S2	S3	S4	S5	S6	S7	S8	S1	S2	S3	S4	S5	S6	S7	S8	S1	S2	S3	S4	S5	S6	S7	S8	S1
Location	A2	A1	A1	A2	A1	A1	A2	A2	A2	B1	B2	A1	B1	A2	A1	B2	B1	A1	B2	B1	A2	A1	B2	A2	A1	B1	A2	A1	B2	B1	A2	B2	A1	B1	A2	A1	B2	B1	A2	A1	B1	A2	B1	A1	A1	B2	B2	A2	B2
Direction	South	North	South	North	South	North	North	South	South	South	South	South	South	South	South	South	South	South	South	South	South	South	South	South	South	South	South	South	South	South	South	South	South	South	South	South	South	North	North	North	South	South	North	North	South	North	South	North	North
Trial 1	0	0	0	0	0	0	0	0	0	0	0	0	1	0	1	1	1	1	1	1	1	0	0	1	1	1	1	0	1	1	1	1	0	1	1	1	1	1	0	1	1	1	1	0	1	1	0	1	1
Trial 2	0	0	0	0	0	0	1	0	0	1	0	0	1	1	0	1	1	0	1	1	0	1	1	1	0	1	0	1	1	1	1	1	0	1	1	1	1	0	1	1	1	1	0	1	1	1	1	1	1
Trial 3	0	0	0	0	0	0	1	0	0	0	1	0	0	1	0	1	1	0	1	1	0	1	1	0	1	1	1	1	1	1	0	1	1	1	1	1	1	0	1	1	1	1	1	0	1	1	1	1	1
Trial 4	0	0	0	0	0	0	1	1	0	1	0	0	1	0	1	1	1	0	1	1	1	0	1	1	0	1	1	0	1	1	0	1	1	1	1	1	1	0	0	1	1	1	1	1	1	1	1	1	1
Trial 5	0	0	0	0	0	1	1	0	0	1	1	1	1	0	1	0	1	1	1	1	0	1	1	0	0	1	1	0	1	1	0	1	1	1	1	1	1	0	1	1	0	1	1	1	1	1	0	1	1
Trial 6	0	0	0	0	0	1	1	0	1	1	1	0	1	1	0	1	1	0	1	1	1	1	1	0	1	1	1	1	1	1	0	1	1	1	1	1	1	0	1	1	1	1	0	0	1	1	1	0	1
Trial 7	0	0	0	0	0	1	0	0	0	1	1	1	1	0	1	1	1	1	1	1	0	1	1	0	1	1	0	0	1	1	1	1	1	1	1	1	1	0	0	1	0	1	1	1	1	1	1	1	1
# Correct trials	0	0	0	0	0	3	5	1	1	5	4	2	6	3	4	6	7	3	7	7	3	5	6	3	4	7	5	3	7	7	3	7	5	7	7	7	7	1	4	7	5	7	5	4	7	7	5	6	7
% Accuracy: per trial	0	0	0	0	0	42.8571	71.4286	14.2857	14.2857	71.4286	57.1429	28.5714	85.7143	42.8571	57.1429	85.7143	100	42.8571	100	100	42.8571	71.4286	85.7143	42.8571	57.1429	100	71.4286	42.8571	100	100	42.8571	100	71.4286	100	100	100	100	14.2857	57.1429	100	71.4286	100	71.4286	57.1429	100	100	71.4286	85.7143	100
% Accuracy	Mean	SD	SE						Mean	SD	SE						Mean	SD	SE						Mean	SD	SE						Mean	SD	SE						Mean	SD	SE						Mean
Total trials	16.0714	26.9299	9.52115						55.3571	25.8246	9.13037						73.2143	26.9299	9.52115						76.7857	26.383	9.32781						80.3571	31.4263	11.1109						82.1429	16.6424	5.88396						87.5
[truncated: 87 more columns]

## Sheet: Mouse6
Date	Day 1								Day 2								Day 3								Day 4								Day 5								Day 6								Day 7
Injection	Saline								Saline								Saline								Saline								Saline								Saline								Saline
Experiment type	Training								Training								Training								Training								Training								Training								Training
Session	S1	S2	S3	S4	S5	S6	S7	S8	S1	S2	S3	S4	S5	S6	S7	S8	S1	S2	S3	S4	S5	S6	S7	S8	S1	S2	S3	S4	S5	S6	S7	S8	S1	S2	S3	S4	S5	S6	S7	S8	S1	S2	S3	S4	S5	S6	S7	S8	S1
Location	A2	A1	A1	A2	A1	A1	A2	A2	A2	B1	B2	A1	B1	A2	A1	B2	B1	A1	B2	B1	A2	A1	B2	A2	A1	B1	A2	A1	B2	B1	A2	B2	A1	B1	A2	A1	B2	B1	A2	A1	B1	A2	B1	A1	A1	B2	B2	A2	B2
Direction	South	North	South	North	South	North	North	South	South	South	South	South	South	South	South	South	South	South	South	South	South	South	South	South	South	South	South	South	South	South	South	South	South	South	South	South	South	North	North	North	South	South	North	North	South	North	South	North	North
Trial 1	0	0	0	0	0	0	1	0	0	0	1	0	0	0	0	1	1	0	1	1	0	0	1	1	0	1	0	1	0	0	0	0	1	1	1	1	1	0	0	1	1	1	0	1	0	0	1	1	1
Trial 2	0	0	0	0	1	0	1	0	1	0	0	0	1	1	1	0	1	0	1	1	1	1	0	1	0	1	1	0	1	1	0	1	0	1	1	1	1	0	1	1	1	1	1	0	0	0	1	1	0
Trial 3	0	0	0	0	0	0	1	0	0	0	0	1	0	1	0	1	1	0	0	1	0	1	1	0	1	1	0	0	1	1	1	0	0	1	1	1	1	0	0	1	0	1	0	1	0	1	0	0	1
Trial 4	0	0	0	1	0	1	1	1	1	1	1	0	1	1	0	0	0	1	0	1	0	1	1	0	1	1	1	0	1	1	0	0	1	1	1	1	1	0	1	1	1	1	1	1	0	1	0	1	1
Trial 5	0	0	0	0	0	1	1	0	1	0	1	1	0	1	0	1	0	0	1	1	0	0	1	0	0	1	1	1	1	1	0	1	1	1	0	1	1	0	1	1	1	1	0	1	0	0	0	1	1
Trial 6	0	0	0	0	0	1	1	0	0	1	1	1	0	0	1	0	1	0	1	1	0	1	1	1	1	1	1	1	1	1	0	0	1	1	0	1	1	0	1	1	1	1	1	0	1	0	1	1	1
Trial 7	0	0	0	1	0	1	1	0	1	1	0	0	1	0	0	0	1	0	0	1	1	1	1	0	1	1	1	1	1	0	0	0	0	1	1	1	1	0	1	1	0	0	1	1	0	0	0	1	1
# Correct trials	0	0	0	2	1	4	7	1	4	3	4	3	3	4	2	3	5	1	4	7	2	5	6	3	4	7	5	4	6	5	1	2	4	7	5	7	7	0	5	7	5	6	4	5	1	2	3	6	6
% Accuracy: per trial	0	0	0	28.5714	14.2857	57.1429	100	14.2857	57.1429	42.8571	57.1429	42.8571	42.8571	57.1429	28.5714	42.8571	71.4286	14.2857	57.1429	100	28.5714	71.4286	85.7143	42.8571	57.1429	100	71.4286	57.1429	85.7143	71.4286	14.2857	28.5714	57.1429	100	71.4286	100	100	0	71.4286	100	71.4286	85.7143	57.1429	71.4286	14.2857	28.5714	42.8571	85.7143	85.7143
% Accuracy	Mean	SD	SE						Mean	SD	SE						Mean	SD	SE						Mean	SD	SE						Mean	SD	SE						Mean	SD	SE						Mean
Total trials	26.7857	35.3553	12.5						46.4286	10.1015	3.57143						58.9286	29.0144	10.2581						60.7143	28.3152	10.0109						75	34.7838	12.2979						57.1429	26.452	9.3522						76.7857
[truncated: 87 more columns]

## Sheet: Mouse7
Date	Day 1								Day 2								Day 3								Day 4								Day 5								Day 6								Day 7
Injection	Saline								Saline								Saline								Saline								Saline								Saline								Saline
Experiment type	Training								Training						TR		Training								Training				TR				Training								Training								Training
Session	S1	S2	S3	S4	S5	S6	S7	S8	S1	S2	S3	S4	S5	S6	S1	S2	S1	S2	S3	S4	S5	S6	S7	S8	S1	S2	S3	S4	S1	S2	S3	S4	S1	S2	S3	S4	S5	S6	S7	S8	S1	S2	S3	S4	S5	S6	S7	S8	S1
Location	A2	A1	A1	A2	A1	A1	A2	A2	A2	B1	B2	A1	B1	A2	B1	A1	B1	A1	B2	B1	A2	A1	B2	A2	A1	B1	A2	A1	B2	B1	A1	B2	A1	B1	A2	A1	B2	A2	B2	B1	B1	A2	B1	A1	A1	B2	B2	A2	B2
Direction	South	North	South	North	South	North	North	South	South	South	South	South	South	South	South	South	South	South	South	South	South	South	South	South	South	South	South	South	South	South	South	South	South	South	South	South	South	South	South	South	South	South	North	North	South	North	South	North	North
Trial 1	0	1	0	0	0	0	0	0	0	0	0	0	0	1	1	1	1	1	1	1	1	0	1	1	0	1	1	0	1	1	0	1	0	1	1	0	1	0	1	1	1	0	0	1	0	0	1	1	1
Trial 2	1	0	0	1	0	0	1	0	0	1	1	0	1	1	0	0	0	0	1	1	0	1	0	1	0	1	0	0	1	1	1	1	1	1	1	1	1	0	1	1	1	1	0	0	0	0	0	1	0
Trial 3	0	1	0	0	0	1	1	0	1	1	1	1	1	0	1	0	1	0	1	1	1	1	1	0	0	1	0	0	1	1	1	1	0	1	0	0	1	0	1	1	0	0	0	1	0	0	0	1	1
Trial 4	0	0	0	0	0	1	1	0	0	1	0	1	0	0	0	1	0	1	1	1	0	1	1	0	1	1	1	0	1	1	0	1	0	1	1	1	1	0	1	1	1	0	0	1	0	0	1	0	1
Trial 5	1	0	1	0	1	1	1	0	1	1	0	0	1	0	1	0	1	0	1	1	1	1	1	1	0	1	0	0	1	1	1	1	1	1	0	1	1	1	1	1	0	0	0	1	0	0	1	1	1
Trial 6	0	0	0	1	0	0	1	0	0	1	0	0	1	0	1	1	1	1	1	0	1	1	1	1	0	1	0	0	1	1	1	1	0	1	1	1	1	0	1	1	1	0	0	1	0	0	0	1	1
Trial 7	0	0	1	1	0	1	0	0	0	1	1	1	0	1	1	0	1	0	1	1	1	1	1	1	1	1	1	0	1	1	1	1	1	1	0	0	1	1	1	1	0	0	0	0	0	1	0	0	1
# Correct trials	2	2	2	3	1	4	5	0	2	6	3	3	4	3	5	3	5	3	7	6	5	6	6	5	2	7	3	0	7	7	5	7	3	7	4	4	7	2	7	7	4	1	0	5	0	1	3	5	6
% Accuracy: per trial	28.5714	28.5714	28.5714	42.8571	14.2857	57.1429	71.4286	0	28.5714	85.7143	42.8571	42.8571	57.1429	42.8571	71.4286	42.8571	71.4286	42.8571	100	85.7143	71.4286	85.7143	85.7143	71.4286	28.5714	100	42.8571	0	100	100	71.4286	100	42.8571	100	57.1429	57.1429	100	28.5714	100	100	57.1429	14.2857	0	71.4286	0	14.2857	42.8571	71.4286	85.7143
% Accuracy	Mean	SD	SE						Mean	SD	SE						Mean	SD	SE						Mean	SD	SE						Mean	SD	SE						Mean	SD	SE						Mean
Total trials	33.9286	22.8284	8.07107						51.7857	18.6067	6.57847						76.7857	16.9676	5.99897						67.8571	39.4939	13.9632						73.2143	30.0024	10.6075						33.9286	30.4844	10.7779						82.1429
[truncated: 87 more columns]

## Sheet: Mouse8
Date	Day 1								Day 2								Day 3								Day 4								Day 5								Day 6								Day 7
Injection	Saline								Saline								Saline								Saline								Saline								Saline								Saline
Experiment type	Training								Training						TR		Training								Training								Training								Training								Training
Session	S1	S2	S3	S4	S5	S6	S7	S8	S1	S2	S3	S4	S5	S6	S1	S2	S1	S2	S3	S4	S5	S6	S7	S8	S1	S2	S3	S4	S5	S6	S7	S8	S1	S2	S3	S4	S5	S6	S7	S8	S1	S2	S3	S4	S5	S6	S7	S8	S1
Location	A2	A1	A1	A2	A1	A1	A2	A2	A2	B1	B2	A1	B1	A2	B1	A1	B1	A1	B2	B1	A2	A1	B2	A2	A1	B1	A2	A1	B2	B1	A2	B2	B2	B1	A1	B2	A2	A1	B1	A2	A2	B2	B1	B2	A1	B1	B2	A2	B2
Direction	South	North	South	North	South	North	North	South	South	South	South	South	South	South	South	South	South	South	South	South	South	South	South	South	South	South	South	South	South	South	South	South	South	South	South	South	South	South	South	South	South	South	South	South	North	North	North	North	North
Trial 1	0	0	0	0	0	1	1	0	0	0	1	0	1	1	0	0	0	0	1	0	1	1	1	1	1	0	0	1	1	1	1	1	1	1	0	1	1	1	1	1	1	0	0	1	1	0	0	0	0
Trial 2	0	0	0	1	0	1	1	0	0	1	0	0	1	0	0	0	0	0	1	1	1	1	1	0	0	1	0	0	1	1	0	1	1	1	1	1	1	1	1	1	1	1	1	1	0	0	1	1	1
Trial 3	0	1	0	0	0	1	1	0	0	0	1	1	1	1	1	0	1	0	1	1	1	0	1	1	0	1	1	0	1	1	1	1	0	1	1	1	1	1	1	1	1	1	0	1	1	1	1	1	1
Trial 4	1	0	0	1	0	1	1	0	1	0	1	1	0	1	1	0	1	0	1	1	1	0	1	1	0	1	1	0	1	1	1	1	1	1	1	1	1	0	1	1	1	0	1	1	1	1	1	1	1
Trial 5	0	1	0	1	0	0	1	0	0	0	1	0	1	0	0	1	0	1	1	1	1	1	1	1	1	1	0	1	1	1	1	0	1	1	1	1	1	1	1	1	1	1	0	1	1	0	1	1	1
Trial 6	1	1	0	1	1	1	0	0	1	1	1	0	1	0	1	1	1	1	1	1	0	1	1	1	1	1	0	0	1	1	1	0	1	1	1	1	1	0	1	1	1	0	1	1	1	0	1	1	1
Trial 7	0	1	0	1	0	1	1	0	1	1	0	0	1	0	1	0	1	0	1	1	0	1	1	1	1	1	1	1	1	1	1	1	1	1	1	1	1	1	1	1	1	1	0	1	1	1	1	0	1
# Correct trials	2	4	0	5	1	6	6	0	3	3	5	2	6	3	4	2	4	2	7	6	5	5	7	6	4	6	3	3	7	7	6	5	6	7	6	7	7	5	7	7	7	4	3	7	6	3	6	5	6
% Accuracy: per trial	28.5714	57.1429	0	71.4286	14.2857	85.7143	85.7143	0	42.8571	42.8571	71.4286	28.5714	85.7143	42.8571	57.1429	28.5714	57.1429	28.5714	100	85.7143	71.4286	71.4286	100	85.7143	57.1429	85.7143	42.8571	42.8571	100	100	85.7143	71.4286	85.7143	100	85.7143	100	100	71.4286	100	100	100	57.1429	42.8571	100	85.7143	42.8571	85.7143	71.4286	85.7143
% Accuracy	Mean	SD	SE						Mean	SD	SE						Mean	SD	SE						Mean	SD	SE						Mean	SD	SE						Mean	SD	SE						Mean
Total trials	42.8571	36.6211	12.9475						50	20.2031	7.14286						75	23.8435	8.42995						73.2143	23.4583	8.29376						92.8571	10.799	3.81802						73.2143	23.4583	8.29376						76.7857
[truncated: 87 more columns]
