# Supplementary material for: Projection-specific circuits of retrosplenial cortex with differential contributions to spatial cognition
Source: Mol Psychiatry. 2024 Nov 7;30(5):2068–84. doi: 10.1038/s41380-024-02819-8 (PMC12014379; doi:10.1038/s41380-024-02819-8)
Supplement: Supplementary file 10 — Supplementary Table 4: raw data [file 41380_2024_2819_MOESM10_ESM.zip › Table_S4_Place_action_RawData/Training_raw data/M2_training_Rawdata.xlsx]

## Sheet: Training data summary
Mouse#	Day 1	Day 2	Day 3	Day 4	Day 5	Day 6	Day 7	Day 8	Day 9	Day 10	Day 11	Day 12	Day 13	Day 14	Day 15	Day 16	Day 17
Mouse1	35.7143	66.6667	75	79.4872	76.4706	71.7391	80	84.9057	85.7143	78.5714	87.5	82.1429	89.2857	71.4286	77.3585	87.5	92.8571
Mouse2	42.8571	60.7143	59.5238	64.2857	75.4717	78.7234	74.359	70.7317	74.0741	76.3158	71.7949	80	88.4615	82.9787	95.2381	91.0714	92.8571
Mouse3	50	57.1429	57.1429	64.2857	71.6981	86.3636	64.2857	76.9231	75	39.2857	81.8182	75	86.2745	83.3333	86.9565	85.4545	91.0714
Mouse4	60.7143	64.2857	64.5833	63.4146	42.8571	78.125	80.7692	76.4706	85.7143	76.7857	78.5714	64.2857	94.6429	50	82.1429	75.9259	91.0714
Mouse5	71.4286	71.4286	86.2069	76.1905	70	89.1304	63.4146	70	77.7778	65.7143	81.8182	70.8333	83.6735	87.7551	90.9091	87.5	92.8571
Mouse6	60.7143	75	73.6842	85.7143	84.6154	83.3333	74.359	72.5	77.7778	77.0833	87.8788	84.8485	86.9565	75	84.7826	87.5	98.2143
Mouse7	60.7143	70.7317	63.2653	74.359	63.8298	80.4348	75.5102	75	75	73.2143	65.4545	69.6429	87.5	62.5	76.7857	89.2857	92.8571
Mouse8	50	73.1707	69.3878	55.5556	63.6364	58.5366	71.6981	66.0714	64.2857	76.7857	77.7778	83.9286	83.9286	82.1429	76.7857	83.9286	89.2857
Mouse9	46.4286	39.2857	72.5	70.7317	78.0488	77.0833	65.8537	70	71.4286	75.5556	79.4118	73.5294	66.0377	85.4167	86.0465	91.0714	89.2857
Mouse10	53.5714	53.5714	64.2857	69.2308	67.2727	69.0909	72.5	63.8298	70.7317	81.25	72.7273	78.7879	80.7692	81.8182	86.2745	83.9286	85.7143
Average	53.2143	63.1998	68.558	70.3255	69.3901	77.2561	72.275	72.6432	75.7504	72.0562	78.4753	76.2999	84.753	76.2373	84.328	86.3166	91.6071
SD	10.4396	10.9735	8.62473	8.89226	11.412	8.95327	6.10038	6.0314	6.54912	12.2149	6.99842	6.77579	7.56308	11.9281	6.1763	4.45157	3.26568
SEM	3.30129	3.47012	2.72738	2.81198	3.60879	2.83127	1.92911	1.9073	2.07102	3.8627	2.2131	2.14269	2.39165	3.77198	1.95312	1.40771	1.0327

## Sheet: Mouse1
Date	Day 1				Day 2						Day 3							Day 4						Day 5					Day 6							Day 7								Day 8
Injection	Saline				Saline						Saline							Saline						Saline					Saline							Saline								Saline
Experiment type	Training				Training						Training							Training						Training					Training							Training								Training
Session	S1A	S1B	S1C	S1D	S1C	S1A	S1C	S2A	S1A	S2B	S1A	S1B	S1C	S1D	S2A	S2B	S2C	S1	S2	S3A	S3B	S3C	S3D	S1A	S1B	S2A	S2B	S2C	S1A	S1B	S2A	S2B	S3	S4A	S4B	S1	S2	S3	S4	S5	S6	S7	S8	S1	S2	S3	S4	S5	S6
Location	B1	A1	B1	A1	B1	A2	B2	A1	A2	B1	B1	A1	A1	B2	A2	A2	A2	B2	A2	B1	B1	B1	B2	B1	A1	A1	B2	A2	B2	A1	B1	A2	B2	A1	B2	A2	B1	A1	B2	B2	A2	B1	A1	A1	B2	A2	B2	B1	A1
Direction	South	South	South	South	South	South	South	South	South	South	South	North	North	South	North	South	North	South	Mix	North	South	North	North	South	South	North	North	North	South	South	North	North	Mix	North	North	South	South	North	South	North	North	North	South	North	North	South	South	North	South
Trial 1	1	1	1	0	1	1	1	1	1	0	1	1	0	0	1	1	1	1	1	1	1	1	1	1	1	1	1	1	1	1	1	1	1	1	0	0	1	1	1	1	1	1	1	1	0	1	1	1	1
Trial 2	0	0	0	1	1	0	0	0	0	1	0	0	1	1	0	0	1	0	1	1	1	1	1	1	1	1	0	1	1	1	0	0	0	0	0	0	1	1	0	0	1	1	1	1	1	1	0	1	1
Trial 3	0	0	0	0	1	0	0	1	1	1	1	0	0	1	0	0	1	1	1	0	0	1	1	1	0	0	1	0	1	1	1	1	1	1	1	0	1	1	1	1	1	0	0	1	1	1	1	0	1
Trial 4	1	0	1	0	1	1	1	0	0	1	1	1	1	0	1	1	1	1	0	1	1	1	0	1	0	1	0	1	0	1	1	0	0	1	0	1	1	1	1	1	1	1	1	1	0	1	1	1	1
Trial 5	0	1	0	1	0	0	1	1	1	1	1	1	0	1	1	1	1	1	1	1	1	1	1	1	1	1	1	1	1	1	1	1	1	1	1	0	1		1	1	0	1	1	1	1	1	1	1	0
Trial 6	0	0	0	1	1	0	1	0	1	0	1	1	1	1	1	1	1	1	0	1	0	0	1	0	1	1	1	0	1	1	1	0	0	1	1	1			1	1	1	1	0	1	1	1	0	1	1
Trial 7	0	0	1	0	1	1	1	1	1	1	1	1	1	1	1	1			1		1	1		1	1		1	1				1	1	1	0	1			1		1	1	1		1		1	1	0
# Correct trials	2	2	3	3	6	3	5	4	5	5	6	5	4	5	5	5	6	5	5	5	5	6	5	6	5	5	5	5	5	6	5	4	4	6	3	3	5	4	6	5	6	6	5	6	5	6	5	6	5
% Accuracy: per trial	28.5714	28.5714	42.8571	42.8571	85.7143	42.8571	71.4286	57.1429	71.4286	71.4286	85.7143	71.4286	57.1429	71.4286	71.4286	71.4286	100	83.3333	71.4286	83.3333	71.4286	85.7143	83.3333	85.7143	71.4286	83.3333	71.4286	71.4286	83.3333	100	83.3333	57.1429	57.1429	85.7143	42.8571	42.8571	100	100	85.7143	83.3333	85.7143	85.7143	71.4286	100	71.4286	100	71.4286	85.7143	71.4286
% Accuracy	Mean	SD	SE		Mean	SD	SE				Mean	SD	SE					Mean	SD	SE				Mean	SD	SE			Mean	SD	SE					Mean	SD	SE						Mean	SD	SE
Total trials	35.7143	8.24786	4.12393		66.6667	14.7542	6.02339				75.5102	13.5884	5.13594					79.7619	6.52051	2.66199				76.6667	7.22179	3.22968			72.7891	20.4751	7.73887					81.8452	18.2635	6.45713						85.7143	13.226	4.6761
[truncated: 74 more columns]

## Sheet: Mouse2
Date	Day 1				Day 2				Day 3						Day 4						Day 5								Day 6							Day 7						Day 8						Day 9
Injection	Saline				Saline				Saline						Saline						Saline								Saline							Saline						Saline						Saline
Experiment type	Training				Training				Training						Training						Training								Training							Training						Training						Training
Session	S1A	S1B	S1C	S1D	S1A	S1B	S1C	S1D	S1A	S1A	S1C	S1C	S2A	S2B	S1C	S1A	S1C	S2A	S1A	S2B	S1C	S1B	S1C	S2A	S2B	S2C	S2D	S2E	S1A	S1B	S1C	S1D	S2A	S2B	S2C	S1A	S1B	S2	S3A	S3B	S3C	S1	S2	S3A	S3B	S3C	S3D	S1A	S1B
Location	A1	B1	A1	B1	B1	A1	B1	A1	A1	A2	B1	B2	A1	B1	B1	A2	B2	A1	A2	B1	A2	B2	A1	A1	A1	A1	A1	A1	B1	A1	A1	B2	A2	A2	A2	A2	B1	A1	B2	B2	B2	B2	A2	B1	B1	B1	B2	A2	B2
Direction	South	South	South	South	South	South	South	South	South	South	South	South	South	South	South	South	South	South	South	South	South	South	South	North	South	North	South	North	South	North	North	South	North	South	North	South	South	Mix	North	South	North	South	Mix	North	South	North	North	South	South
Trial 1	0	0	0	0	1	1	1	0	0	1	0	1	1	1	1	0	0	1	1	0	1	0	0	1	1	0	1	0	1	1	1	1	0	1	1	1	1	1	0	1	1	1	1	0	1	1	0	1	0
Trial 2	0	1	0	0	1	1	0	1	1	0	0	0	0	1	0	0	1	1	1	1	1	1	1	0	1	1	1	1	0	1	1	0	1	0	1	0	0	1	1	1	0	0	1	1	0	0	1	0	1
Trial 3	1	1	0	0	1	1	0	0	1	1	0	0	1	0	1	0	0	1	1	0	1	1	1	0	1	1	0	1	1	1	0	1	0	1	0	1	1	1	1	1	1	1	1	0	1	0	1	1	1
Trial 4	1	0	1	1	1	0	0	1	0	1	0	1	0	1	1	1	0	1	1	1	1	1	1	0	0	1	1	0	1	1	1	1	1	1	1	0	1	1	0	0	1	0	1	1	0	1	1	1	1
Trial 5	0	0	1	1	1	0	0	1	1	1	0	1	1	0	1	1	1	1	1	1	1	1	1	1	1	0	1	1	1	1	1	1	1	1	1	1	1	0	0	1	1	1	1	0	1	1	1	1	0
Trial 6	1	0	0	1	1	1	1	1	1	1	0	0	1	1	0	1	1	0	0	1		0	1	1	1	1	1	1	0	1	0	1	1	0	1	1	1	1	0	1	1	1	1	1	1	0	1	1	1
Trial 7	0	1	1	0	1	0	0	0	1	1	1	1	0	1	1	0	0	1	1	0		1		0	1	1	1	1	1		1	1	1	1		1		1	1			1	1	1	0	1			1
# Correct trials	3	3	3	3	7	4	2	4	5	6	1	4	4	5	5	3	3	6	6	4	5	5	5	3	6	5	6	5	5	6	5	6	5	5	5	5	5	6	3	5	5	5	7	4	4	4	5	5	5
% Accuracy: per trial	42.8571	42.8571	42.8571	42.8571	100	57.1429	28.5714	57.1429	71.4286	85.7143	14.2857	57.1429	57.1429	71.4286	71.4286	42.8571	42.8571	85.7143	85.7143	57.1429	100	71.4286	83.3333	42.8571	85.7143	71.4286	85.7143	71.4286	71.4286	100	71.4286	85.7143	71.4286	71.4286	83.3333	71.4286	83.3333	85.7143	42.8571	83.3333	83.3333	71.4286	100	57.1429	57.1429	57.1429	83.3333	83.3333	71.4286
% Accuracy	Mean	SD	SE		Mean	SD	SE		Mean	SD	SE				Mean	SD	SE				Mean	SD	SE						Mean	SD	SE					Mean	SD	SE				Mean	SD	SE				Mean	SD
Total trials	42.8571	0	0		60.7143	29.4508	14.7254		59.5238	24.6057	10.0452				64.2857	19.6915	8.03902				76.4881	16.8088	5.94281						79.2517	11.0583	4.17966					75	16.5472	6.75536				71.0317	17.7164	7.23268				74.4048	13.0952
[truncated: 61 more columns]

## Sheet: Mouse3
Date	Day 1				Day 2				Day 3						Day 4						Day 5								Day 6							Day 7						Day 8						Day 9
Injection	Saline				Saline				Saline						Saline						Saline								Saline							Saline						Saline						Saline
Experiment type	Training				Training				Training						Training						Training								Training							Training						Training						Training
Session	S1A	S1B	S1C	S1D	S1A	S1B	S1C	S1D	S1A	S1A	S1C	S1C	S2A	S2B	S1C	S1A	S1C	S2A	S1A	S2B	S1C	S1B	S1C	S2A	S2B	S2C	S2D	S2E	S1A	S1B	S1C	S1D	S2A	S2B	S2C	S1A	S1B	S2	S3A	S3B	S3C	S1	S2	S3A	S3B	S3C	S3D	S1A	S1B
Location	A1	B1	A1	B1	B1	A1	B1	A1	A1	A2	B1	B2	A1	B1	B1	A2	B2	A1	A2	B1	A2	B2	A1	A1	A1	A1	A1	A1	B1	A1	A1	B2	A2	A2	A2	A2	B1	A1	B2	B2	B2	B2	A2	B1	B1	B1	B2	A2	B2
Direction	South	South	South	South	South	South	South	South	South	South	South	South	South	South	South	South	South	South	South	South	South	South	South	North	South	North	South	North	South	North	North	South	North	South	North	South	South	Mix	North	South	North	South	Mix	North	South	North	North	South	South
Trial 1	0	1	1	1	0	0	0	1	1	0	0	0	1	0	0	0	0	1	1	0	1	1	0	1	1	0	1	1	1	1	1	1	1	0	1	1	1	1	0	0	0	1	0	1	1	1	1	0	0
Trial 2	1	1	0	1	1	1	0	0	0	1	1	1	1	1	1	1	1	1	1	1	0	0	1	0	1	1	1	1	1	1	0	1	1	1	1	0	1	1	1	1	1	1	0	1	0	0	0	1	1
Trial 3	0	1	0	1	1	1	1	0	1	0	0	1	0	1	1	0	1	0	0	0	1	1	1	1	0	1	0	1	1	1	1	0	1	1	1	1	0	1	0	0	0	0	1	1	1	1	1	1	1
Trial 4	1	0	0	1	0	1	0	0	0	1	0	1	0	0	0	1	0	1	1	1	0	1	0	0	1	1	1	1	0	1	1	1	1	1	1	0	1	1	0	1	1	1	1	1	1	1	1	0	1
Trial 5	0	0	1	1	1	0	1	0	1	1	1	1	0	0	1	0	1	1	1	0	1	1	1	0	1	1	1		1	1	1	1	0	1	1	1	1	1	0	1	1	1	1	1	1	1	1	1	0
Trial 6	0	0	0	1	0	1	1	1	1	1	0	1	1	1	1	1	0	1	0	1	1	0	0	1	0	0	1		1	1	1	0	1	1	1	1	0	1	0	0	1	0	0	1	1	1	1	1	1
Trial 7	0	1	0	0	1	1	1	1	0	0	1	1	0	1	1	0	1	1	1	1	1	1	1	1	1	1	1					1	1			0	1	1	1	1	1	1	0		1			1	1
# Correct trials	2	4	2	6	4	5	4	3	4	4	3	6	3	4	5	3	4	6	5	4	5	5	4	4	5	5	6	4	5	6	5	5	6	5	6	4	5	7	2	4	5	5	3	6	6	5	5	5	5
% Accuracy: per trial	28.5714	57.1429	28.5714	85.7143	57.1429	71.4286	57.1429	42.8571	57.1429	57.1429	42.8571	85.7143	42.8571	57.1429	71.4286	42.8571	57.1429	85.7143	71.4286	57.1429	71.4286	71.4286	57.1429	57.1429	71.4286	71.4286	85.7143	100	83.3333	100	83.3333	71.4286	85.7143	83.3333	100	57.1429	71.4286	100	28.5714	57.1429	71.4286	71.4286	42.8571	100	85.7143	83.3333	83.3333	71.4286	71.4286
% Accuracy	Mean	SD	SE		Mean	SD	SE		Mean	SD	SE				Mean	SD	SE				Mean	SD	SE						Mean	SD	SE					Mean	SD	SE				Mean	SD	SE				Mean	SD
Total trials	50	27.3551	13.6775		57.1429	11.6642	5.83212		57.1429	15.6492	6.38877				64.2857	14.983	6.11678				73.2143	14.1576	5.00546						86.7347	10.1814	3.8482					64.2857	23.4738	9.58315				77.7778	19.382	7.91266				75	7.14286
[truncated: 56 more columns]

## Sheet: Mouse4
Date	Day 1				Day 2						Day 3							Day 4						Day 5			Day 6					Day 7								Day 8								Day 9
Injection	Saline				Saline						Saline							Saline						Saline			Saline					Saline								Saline								Saline
Experiment type	Training				Training						Training							Training						Training			Training					Training								Training								Training
Session	S1A	S1B	S1C	S1D	S1C	S1A	S1C	S2A	S1A	S2B	S1A	S1B	S1C	S1D	S2A	S2B	S2C	S1	S2	S3A	S3B	S3C	S3D	S1A	S1B	S2A	S1A	S1B	S2A	S2B	S3	S1	S2	S3	S4	S5	S6	S7	S8	S1	S2	S3	S4	S5	S6	S7	S8	S1	S2
Location	B1	A1	B1	A1	B1	A2	B2	A1	A2	B1	B1	A1	A1	B2	A2	A2	A2	B2	A2	B1	B1	B1	B2	A1	B1	A2	B2	A1	B1	A2	B2	A1	B2	A2	B1	A1	A2	B2	B1	A2	B1	A1	B2	B2	A2	B1	A1	B2	A1
Direction	South	South	South	South	South	South	South	South	South	South	South	North	North	South	North	South	North	South	Mix	North	South	North	North	North	North	Mix	South	South	North	North	Mix	North	South	South	North	South	North	North	South	South	South	North	South	North	North	North	South	South	North
Trial 1	1	1	1	0	0	1	1	0	1	0	0	1	1	0	1	0	0	0	1	0	1	0	1	1	0	0	1	1	1	0	1	1	1	1	1	1	1	1	1	0	1	0	0	1	1	1	1	1	1
Trial 2	1	0	0	1	0	0	1	0	1	1	0	1	1	1	1	1	1	1	1	1	1	1	0	1	1	0	1	0	1	1	0	1	1	1	0	1	0	0	1	1	1	1	1	1	0	1	0	1	1
Trial 3	1	0	1	0	1	0	0	1	1	0	1	1	1	1	1	1	0	1	1	0	1	1	1	0	0	1	1	1	0	1	1	0	1	0	1	1	1	1	1	0	0	1	1	0	1	1	1	1	1
Trial 4	0	1	1	1	1	1	1	1	1	1	1	1	1	1	1	0	0	0	0	1	1	0	0	1	1	0	1	1	1	1	1	1	1	0	0	1	0	1	0	1	1	0	1	1	1	1	1	1	0
Trial 5	0	0	0	1	1	0	0	1	1	1	1	1	0	1	1	0	0	0	1	0	0	1	1	0	0	0	0	1	1	0	1	1	1	1	1	1	1	1	1	1	0	1	1	1	1	1	0	1	1
Trial 6	0	1	1	0	0	0	1	0	1	0	1	1	0	1	0	0	0	1	0	1	1	1	1	1	0	0	1	1	1	1	1	1		1	1		0	1	1	1	1	1	1	1			1	1	1
Trial 7	1	1	1	1	1	1	1	1	1	1	0		1	1	1	0	1	0	1	1		1	0	1	1	0				1	0	1		1	1		1	1	1	1	1	0		1			1	1	1
# Correct trials	4	4	5	4	4	3	5	4	7	4	4	6	5	6	6	2	2	3	5	4	5	5	4	5	3	1	5	5	5	5	5	6	5	5	5	5	4	6	6	5	5	4	5	6	4	5	5	7	6
% Accuracy: per trial	57.1429	57.1429	71.4286	57.1429	57.1429	42.8571	71.4286	57.1429	100	57.1429	57.1429	100	71.4286	85.7143	85.7143	28.5714	28.5714	42.8571	71.4286	57.1429	83.3333	71.4286	57.1429	71.4286	42.8571	14.2857	83.3333	83.3333	83.3333	71.4286	71.4286	85.7143	100	71.4286	71.4286	100	57.1429	85.7143	85.7143	71.4286	71.4286	57.1429	83.3333	85.7143	80	100	71.4286	100	85.7143
% Accuracy	Mean	SD	SE		Mean	SD	SE				Mean	SD	SE					Mean	SD	SE				Mean	SD	SE	Mean	SD	SE			Mean	SD	SE						Mean	SD	SE						Mean	SD
Total trials	60.7143	7.14286	3.57143		64.2857	19.6915	8.03902				65.3061	28.4009	10.7345					63.8889	14.3187	5.8456				42.8571	28.5714	16.4957	78.5714	6.52051	2.91606			82.1429	14.7871	5.22804						77.5595	12.7558	4.50986						85.7143	15.2721
[truncated: 66 more columns]

## Sheet: Mouse5
Date	Day 1				Day 2				Day 3						Day 4						Day 5						Day 6							Day 7						Day 8						Day 9
Injection	Saline				Saline				Saline						Saline						Saline						Saline							Saline						Saline						Saline
Experiment type	Training				Training				Training						Training						Training						Training							Training						Training						Training
Session	S1A	S1B	S1C	S1D	S1A	S1B	S1C	S1D	S1A	S1A	S1C	S1C	S2A	S2B	S1C	S1A	S1C	S2A	S1A	S2B	S1C	S1B	S1C	S2A	S2B	S2C	S1A	S1B	S1C	S1D	S2A	S2B	S2C	S1A	S1B	S2	S3A	S3B	S3C	S1	S2	S3A	S3B	S3C	S3D	S1A	S1B	S2A	S2B
Location	A1	B1	A1	B1	B1	A1	B1	A1	A1	A2	B1	B2	A1	B1	B1	A2	B2	A1	A2	B1	A2	B2	A1	A1	A1	A1	B1	A1	A1	B2	A2	A2	A2	A2	B1	A1	B2	B2	B2	B2	A2	B1	B1	B1	B2	A2	B2	B1	A1
Direction	South	South	South	South	South	South	South	South	South	South	South	South	South	South	South	South	South	South	South	South	South	South	South	North	South	North	South	North	North	South	North	South	North	South	South	Mix	North	South	North	South	Mix	North	South	North	North	South	South	Mix	Mix
Trial 1	1	1	1	1	0	0	0	0	1	1	1	1	1	1	1	1	0	0	1	1	0	0	1	1	1	1	1	1	1	1	1	1	1	0	0	1	0	1	0	1	1	0	0	1	0	0	1	1	1
Trial 2	1	1	1	1	1	1	1	1	0	1	0	1	1	1	1	1	0	1	1	0	1	1	0	0	1	1	1	1	0	1	1	0	1	0	1	1	0	0	1	1	1	1	1	0	1	1	0	0	1
Trial 3	1	1	1	1	0	1	0	1	1	1	1	1	1	1	0	0	1	1	1	1	1	1	1	0	0	1	1	1	1	1	1	1	1	0	1	1	1	1	0	0	1	0	1	1	1	0	1	1	1
Trial 4	1	1	1	1	1	1	1	1	1	1	1	1	1	1	1	1	1	0	1	1	0	1	1	0	1	1	1	1	1	1	1	1	1	1	0	1	0	1	1	0	1	1	0	1	1	1	1	1	1
Trial 5	0	1	0	0	1	0	1	1	1		0				1	1	0	1	1	1	1	1	1	1	1	1	0	1	1	0	1	1	1	0	1	1	0	1	1	1	1	0	1	1	1	1	1	0	1
Trial 6	0	0	0	0	1	1	1	0	1		1				0	1	1	1	1	1	1	1	1	0	1	0	1	1	1	1	1	0	1	1	1	1	1	1	0	0	1	1	1	1	1	1	1	1	0
Trial 7	0	1	1	1	1	1	1	1			0				1	0	1	1	1	1	0			0	1	1	1		1	1		1		1	1	1	0		1	1	1	0	0			1		1	1
# Correct trials	4	6	5	5	5	5	5	5	5	4	4	4	4	4	5	5	4	5	7	6	4	5	5	2	6	6	6	6	6	6	6	5	6	3	5	7	2	5	4	4	7	3	4	5	5	5	5	5	6
% Accuracy: per trial	57.1429	85.7143	71.4286	71.4286	71.4286	71.4286	71.4286	71.4286	83.3333	100	57.1429	100	100	100	71.4286	71.4286	57.1429	71.4286	100	85.7143	57.1429	83.3333	83.3333	28.5714	85.7143	85.7143	85.7143	100	85.7143	85.7143	100	71.4286	100	42.8571	71.4286	100	28.5714	83.3333	57.1429	57.1429	100	42.8571	57.1429	83.3333	83.3333	71.4286	83.3333	71.4286	85.7143
% Accuracy	Mean	SD	SE		Mean	SD	SE		Mean	SD	SE				Mean	SD	SE				Mean	SD	SE				Mean	SD	SE					Mean	SD	SE				Mean	SD	SE				Mean	SD	SE
Total trials	71.4286	11.6642	5.83212		71.4286	0	0		90.0794	17.4585	7.12741				76.1905	14.7542	6.02339				70.6349	23.3609	9.53703				89.7959	10.799	4.08163					63.8889	26.3595	10.7612				70.6349	21.5429	8.79485				77.9762	7.62277	3.81138
[truncated: 57 more columns]

## Sheet: Mouse6
Date	Day 1				Day 2				Day 3						Day 4						Day 5						Day 6							Day 7						Day 8						Day 9
Injection	Saline				Saline				Saline						Saline						Saline						Saline							Saline						Saline						Saline
Experiment type	Training				Training				Training						Training						Training						Training							Training						Training						Training
Session	S1A	S1B	S1C	S1D	S1A	S1B	S1C	S1D	S1A	S1A	S1C	S1C	S2A	S2B	S1C	S1A	S1C	S2A	S1A	S2B	S1C	S1B	S1C	S2A	S2B	S2C	S1A	S1B	S1C	S1D	S2A	S2B	S2C	S1A	S1B	S2	S3A	S3B	S3C	S1	S2	S3A	S3B	S3C	S3D	S1A	S1B	S2A	S2B
Location	A1	B1	A1	B1	B1	A1	B1	A1	A1	A2	B1	B2	A1	B1	B1	A2	B2	A1	A2	B1	A2	B2	A1	A1	A1	A1	B1	A1	A1	B2	A2	A2	A2	A2	B1	A1	B2	B2	B2	B2	A2	B1	B1	B1	B2	A2	B2	B1	A1
Direction	South	South	South	South	South	South	South	South	South	South	South	South	South	South	South	South	South	South	South	South	South	South	South	North	South	North	South	North	North	South	North	South	North	South	South	Mix	North	South	North	South	Mix	North	South	North	North	South	South	Mix	Mix
Trial 1	1	0	1	1	0	1	0	1	1	1	1	0	1	1	1	1	1	1	1	1	1	1	1	1	0	1	1	1	1	1	0	0	1	1	1	1	0	0	0	1	1	0	1	0	0	0	1	0	1
Trial 2	1	0	1	1	1	0	1	1	0	1	0	1	0	1	1	1	0	1	1	1	0	0	0	1	1	1	1	1	1	0	1	1	1	0	1	1	1	1	1	1	1	0	0	1	1	1	0	0	1
Trial 3	1	0	1	1	1	1	0	1	1	1	1	0	1	0	1	1	1	1	0	1	1	1	0	0	1	1	0	1	1	1	1	1	1	0	0	1	0	1	1	1	1	1	1	0	1	1	0	1	1
Trial 4	1	1	1	1	0	1	1	0	1	1	1	1	1	1	1	1	1	1	1	0	1	1	1	1	1	1	1	1	1	1	1	1	1	1	1	1	0	1	1	0	1	0	1	1	1	1	1	0	1
Trial 5	0	1	1	0	1	1	1	1	1		0	1	1	1	1	1	1	1	1	1	1	1	1	1	1	1	1	1	0	1	1	1	1	1	1	1	0	1	1	1	1	1	1	1	1	1	1	1	1
Trial 6	0	0	0	0	1	1	0	1	1		1	1	1	0	1	0	0	1	0	1	1	1	1	1	1	1	1	0	1	1	1	0	1	1	1	1	0	1	1	0	1	1	1	1	1	1	1	1	1
Trial 7	0	1	1	0	1	1	1	1			1	1	0	0	1	1	1	1	1	1	1		1	1			1	1	1	0	1	1		1		1	1			1	0	1		0			1	1	1
# Correct trials	4	3	6	4	5	6	4	6	5	4	5	5	5	4	7	6	5	7	5	6	6	5	5	6	5	6	6	6	6	5	6	5	6	5	5	7	2	5	5	5	6	4	5	4	5	5	5	4	7
% Accuracy: per trial	57.1429	42.8571	85.7143	57.1429	71.4286	85.7143	57.1429	85.7143	83.3333	100	71.4286	71.4286	71.4286	57.1429	100	85.7143	71.4286	100	71.4286	85.7143	85.7143	83.3333	71.4286	85.7143	83.3333	100	85.7143	85.7143	85.7143	71.4286	85.7143	71.4286	100	71.4286	83.3333	100	28.5714	83.3333	83.3333	71.4286	85.7143	57.1429	83.3333	57.1429	83.3333	83.3333	71.4286	57.1429	100
% Accuracy	Mean	SD	SE		Mean	SD	SE		Mean	SD	SE				Mean	SD	SE				Mean	SD	SE				Mean	SD	SE					Mean	SD	SE				Mean	SD	SE				Mean	SD	SE
Total trials	60.7143	17.9758	8.9879		75	13.6775	6.83877		75.7937	14.4762	5.9099				85.7143	12.7775	5.21641				84.9206	9.11835	3.72255				83.6735	9.85808	3.726					75	24.5018	10.0028				73.0159	13.2708	5.41779				77.9762	18.1718	9.08592
[truncated: 57 more columns]

## Sheet: Mouse7
Date	Day 1				Day 2						Day 3							Day 4						Day 5							Day 6							Day 7								Day 8
Injection	Saline				Saline						Saline							Saline						Saline							Saline							Saline								Saline
Experiment type	Training				Training						Training							Training						Training							Training							Training								Training
Session	S1A	S1B	S1C	S1D	S1C	S1A	S1C	S2A	S1A	S2B	S1A	S1B	S1C	S1D	S2A	S2B	S2C	S1	S2	S3A	S3B	S3C	S3D	S1A	S1B	S2A	S2B	S2C	S3A	S3B	S1A	S1B	S2A	S2B	S3	S4A	S4B	S1	S2	S3	S4	S5	S6	S7	S8	S1	S2	S3	S4
Location	B1	A1	B1	A1	B1	A2	B2	A1	A2	B1	B1	A1	A1	B2	A2	A2	A2	B2	A2	B1	B1	B1	B2	B1	A1	A1	B2	A2	A2	B1	B2	A1	B1	A2	B2	A1	B2	A2	B1	A1	B2	B2	A2	B1	A1	B2	A1	A2	B1
Direction	South	South	South	South	South	South	South	South	South	South	South	North	North	South	North	South	North	South	Mix	North	South	North	North	South	South	North	North	North	South	North	South	South	North	North	Mix	North	North	South	South	North	South	North	North	North	South	South	North	South	North
Trial 1	1	0	1	0	1	1	0	0	1	1	1	0	1	1	1	0	1	0	1	1	1	1	1	1	1	1	1	1	0	1	1	0	0	1	1	1	0	0	1	1	0	0	1	0	1	0	1	1	1
Trial 2	1	1	1	1	1	1	0	0	1	1	1	1	1	0	0	0	1	1	1	0	1	1	1	1	0	0	0	0	0	1	1	1	1	1	1	1	1	1	1	1	1	1	0	1	1	1	1	0	0
Trial 3	0	1	0	0	1	0	1	0	1	1	0	0	0	1	1	1	0	0	1	0	0	1	1	0	1	1	0	1	1	1	1	1	1	1	1	1	0	1	1	1	1	1	1	1	1	0	0	1	1
Trial 4	1	0	1	1	1	1	1	0	1	0	1	1	1	1	1	1	1	0	1	0	1	1	1	0	1	0	1	0	1	1	1	1	1	0	1	0	0	0	1	1	1	1	0	1	1	1	1	0	1
Trial 5	1	0	1	0	1	1	0	0	1	1	0	0	0	1	0	1	1	0	1	1	1	0	1	1	1	1	0	1	1	1	0	1	1	1	1	1	1	1	0		1	0	0	1	1	1	1	1	1
Trial 6	1	0	1	1	1	1	1	1	1	1	1	1	1	0	1	1	0	1	1	1	1	1	1	1	1	0	0	0	0	1	1	1	1	1	1	1	0	0	1		1	1	1	1	1	0	1	1	1
Trial 7	1	0	0	1		0	1	1	0	1	1	0	0	1	1	0	1	0	1	1				1		1	0	1	1			1		1	1		1	1				1	0			1	1	0	1
# Correct trials	6	2	5	4	6	5	4	2	6	6	5	3	4	5	5	4	5	2	7	4	5	5	6	5	5	4	2	4	4	6	5	6	5	6	7	5	3	4	5	4	5	5	3	5	6	4	6	4	6
% Accuracy: per trial	85.7143	28.5714	71.4286	57.1429	100	71.4286	57.1429	28.5714	85.7143	85.7143	71.4286	42.8571	57.1429	71.4286	71.4286	57.1429	71.4286	28.5714	100	57.1429	83.3333	83.3333	100	71.4286	83.3333	57.1429	28.5714	57.1429	57.1429	100	83.3333	85.7143	83.3333	85.7143	100	83.3333	42.8571	57.1429	83.3333	100	83.3333	71.4286	42.8571	83.3333	100	57.1429	85.7143	57.1429	85.7143
% Accuracy	Mean	SD	SE		Mean	SD	SE				Mean	SD	SE					Mean	SD	SE				Mean	SD	SE					Mean	SD	SE					Mean	SD	SE						Mean	SD	SE
Total trials	60.7143	24.3975	12.1988		71.4286	25.5551	10.4328				63.2653	11.2399	4.2483					75.3968	27.7936	11.3467				64.966	22.784	8.61156					80.6122	17.6805	6.68261					77.6786	19.8772	7.02766						75	12.6629	4.47702
[truncated: 76 more columns]

## Sheet: Mouse8
Date	Day 1				Day 2						Day 3							Day 4								Day 5					Day 6						Day 7								Day 8
Injection	Saline				Saline						Saline							Saline								Saline					Saline						Saline								Saline
Experiment type	Training				Training						Training							Training								Training					Training						Training								Training
Session	S1A	S1B	S1C	S1D	S1C	S1A	S1C	S2A	S1A	S2B	S1A	S1B	S1C	S1D	S2A	S2B	S2C	S1	S2	S3A	S3B	S3C	S3D	S4A	S4B	S1A	S1B	S2A	S2B	S2C	S1A	S1B	S2A	S2B	S4A	S4B	S1	S2	S3	S4	S5	S6	S7	S8	S1	S2	S3	S4	S5
Location	B1	A1	B1	A1	B1	A2	B2	A1	A2	B1	B1	A1	A1	B2	A2	A2	A2	B2	A2	B1	B1	B1	B2	A1	B2	B1	A1	A1	B2	A2	B2	A1	B1	A2	A1	B2	A2	B1	A1	B2	B2	A2	B1	A1	B2	A1	A2	B1	A2
Direction	South	South	South	South	South	South	South	South	South	South	South	North	North	South	North	South	North	South	Mix	North	South	North	North	South	North	South	South	North	North	North	South	South	North	North	North	North	South	South	North	South	North	North	North	South	South	North	South	North	North
Trial 1	0	0	0	1	1	1	1	0	0	1	1	1	0	1	0	0	1	0	1	0	1	0	1	0	1	1	1	1	0	0	0	0	0	1	1	0	0	0	1	1	0	1	1	0	0	1	0	1	1
Trial 2	1	0	0	1	1	0	1	1	1	1	0	1	1	0	1	1	0	0	1	0	1	1	1	1	0	0	1	0	0	1	0	1	1	0	1	1	1	1	0	1	1	0	1	0	1	1	1	1	0
Trial 3	0	0	1	0	1	1	1	0	1	1	1	0	0	1	1	1	1	0	1	0	1	1	0	1	0	1	0	0	1	1	1	1	0	1	0	0	0	1	1	1	1	1	1	1	1	1	0	1	0
Trial 4	0	1	0	1	0	1	0	0	1	1	1	1	1	1	0	1	1	0	1	0	1	0	1	0	1	1	1	1	0	1	0	1	1	0	1	1	1	0	0	1	0	1	1	1	1	1	1	1	1
Trial 5	1	0	1	0	1	0	1	1	1	1	0	1	1	1	1	1	0	0	0	1	0	1	0	1	0	1	1	1	1	1	1	1	1	0	1	1	1	1	1	1	1	0	1	0	0	1	0	1	0
Trial 6	0	1	1	1	1	1	1	1	1	0	1	0	1	0	1	1	1	1	1	1	1	0	1	1	1	1	1	0	0	0	0	0	0	1	1	0	1	1	1		1	1	1	0	1	1	0	1	0
Trial 7	1	0	1	1	0	1	1	0		1	1	0	1	1	1	0	1	0	1	0		1		1	0			0	1	1	1	1	1	0		1	1	1	1		1	1		0	1	0	0	1	1
# Correct trials	3	2	4	5	5	5	6	3	5	6	5	4	5	5	5	5	5	1	6	2	5	4	4	5	3	5	5	3	3	5	3	5	4	3	5	4	5	5	5	5	5	5	6	2	5	6	2	7	3
% Accuracy: per trial	42.8571	28.5714	57.1429	71.4286	71.4286	71.4286	85.7143	42.8571	83.3333	85.7143	71.4286	57.1429	71.4286	71.4286	71.4286	71.4286	71.4286	14.2857	85.7143	28.5714	83.3333	57.1429	66.6667	71.4286	42.8571	83.3333	83.3333	42.8571	42.8571	71.4286	42.8571	71.4286	57.1429	42.8571	83.3333	57.1429	71.4286	71.4286	71.4286	100	71.4286	71.4286	100	28.5714	71.4286	85.7143	28.5714	100	42.8571
% Accuracy	Mean	SD	SE		Mean	SD	SE				Mean	SD	SE					Mean	SD	SE						Mean	SD	SE			Mean	SD	SE				Mean	SD	SE						Mean	SD	SE
Total trials	50	18.4428	9.22139		73.4127	16.3865	6.68977				69.3878	5.39949	2.04082					56.25	25.7677	9.11025						64.7619	20.5784	9.20293			59.127	15.966	6.51809				73.2143	22.1807	7.84205						66.0714	22.8284	8.07107
[truncated: 75 more columns]

## Sheet: Mouse9
Date	Day 1				Day 2				Day 3						Day 4						Day 5						Day 6							Day 7						Day 8						Day 9
Injection	Saline				Saline				Saline						Saline						Saline						Saline							Saline						Saline						Saline
Experiment type	Training				Training				Training						Training						Training						Training							Training						Training						Training
Session	S1A	S1B	S1C	S1D	S1A	S1B	S1C	S1D	S1A	S1A	S1C	S1C	S2A	S2B	S1C	S1A	S1C	S2A	S1A	S2B	S1C	S1B	S1C	S2A	S2B	S2C	S1A	S1B	S1C	S1D	S2A	S2B	S2C	S1A	S1B	S2	S3A	S3B	S3C	S1	S2	S3A	S3B	S3C	S3D	S1A	S1B	S2A	S2B
Location	A1	B1	A1	B1	B1	A1	B1	A1	A1	A2	B1	B2	A1	B1	B1	A2	B2	A1	A2	B1	A2	B2	A1	A1	A1	A1	B1	A1	A1	B2	A2	A2	A2	A2	B1	A1	B2	B2	B2	B2	A2	B1	B1	B1	B2	A2	B2	B1	A1
Direction	South	South	South	South	South	South	South	South	South	South	South	South	South	South	South	South	South	South	South	South	South	South	South	North	South	North	South	North	North	South	North	South	North	South	South	Mix	North	South	North	South	Mix	North	South	North	North	South	South	Mix	Mix
Trial 1	0	1	0	1	1	0	1	0	0	1	0	1	1	1	1	0	1	0	1	0	1	0	1	1	1	1	1	1	1	0	0	0	1	1	0	1	0	0	0	0	1	0	1	1	0	1	1	1	0
Trial 2	0	1	1	1	0	0	0	0	1	0	1	0	0	0	1	1	0	0	1	1	1	1	1	0	0	1	0	1	0	1	1	1	0	1	1	1	1	0	0	0	1	0	1	1	1	0	0	0	1
Trial 3	1	0	0	1	0	1	0	1	1	1	0	1	1	1	1	0	1	1	0	1	1	0	0	1	1	1	1	1	1	0	0	1	1	1	1	1	0	1	1	1	1	1	1	1	1	1	1	1	1
Trial 4	1	0	0	0	0	0	1	0	1	1	1	1	1	1	1	1	1	0	1	0	1	1	1	1	0	1	1	1	1	1	1	1	1	0	1	1	1	1	1	1	0	0	0	0	1	1	1	0	1
Trial 5	0	1	1	0	1	1	0	1	1	1	0	1	0	0	1	1	0	1	1	1	0	1	1	0	1	1	1	1	1	1	1	1	1	1	1	1	0	1	0	0	1	1	1	1	1	0	0	1	1
Trial 6	0	0	1	1	1	0	0	0	1	1	1	1	0	1	0	0	1	1	1	1	1	1	0	1	1	1	1	1	0	1	1	0	0	1	0	1	1	0	1	1	1	0	1	1	0	1	1	1	1
Trial 7	0	0	1	0	0	1	0	1		1	1		1	1	1	1	1	1		1	1	1	1	1	1		1		1	1	1	1	1		1	1	0	1	0	1	1	1			1	1	1	0	1
# Correct trials	2	3	4	4	3	3	2	3	5	6	4	5	4	5	6	4	5	4	5	5	6	5	5	5	5	6	6	6	5	5	5	5	5	5	5	7	3	4	3	4	6	3	5	5	5	5	5	4	6
% Accuracy: per trial	28.5714	42.8571	57.1429	57.1429	42.8571	42.8571	28.5714	42.8571	83.3333	85.7143	57.1429	83.3333	57.1429	71.4286	85.7143	57.1429	71.4286	57.1429	83.3333	71.4286	85.7143	71.4286	71.4286	71.4286	71.4286	100	85.7143	100	71.4286	71.4286	71.4286	71.4286	71.4286	83.3333	71.4286	100	42.8571	57.1429	42.8571	57.1429	85.7143	42.8571	83.3333	83.3333	71.4286	71.4286	71.4286	57.1429	85.7143
% Accuracy	Mean	SD	SE		Mean	SD	SE		Mean	SD	SE				Mean	SD	SE				Mean	SD	SE				Mean	SD	SE					Mean	SD	SE				Mean	SD	SE				Mean	SD	SE
Total trials	46.4286	13.6775	6.83877		39.2857	7.14286	3.57143		73.0159	13.2708	5.41779				71.0317	12.2721	5.01007				78.5714	11.9523	4.8795				77.551	11.2399	4.2483					66.2698	22.957	9.37214				70.6349	17.3445	7.08086				71.4286	11.6642	5.83212
[truncated: 57 more columns]

[truncated: 1 more sheets: Mouse10]
